# Supplementary material for: PHIP suppresses NuRD to enable the growth of SWI/SNF-mutant cancers
Source: Nat Commun. 2026 Apr 7;17:2877. doi: 10.1038/s41467-026-70699-3 (PMC13057301; doi:10.1038/s41467-026-70699-3)
Supplement: Supplementary file 3 — Supplementary Data 1 [file 41467_2026_70699_MOESM3_ESM.xlsx]

## Sheet: NatComm
Supplementary Table. List of Antibodies Utilized
Target Antigen	Host Organism	Clonality	Vender	Catalog no.	Lot no.	Applicaton and Dilution	Validation
PHIP	Rabbit	Polyclonal	Bethyl	A302-055A	1	1:1000 WB,	https://www.thermofisher.com/antibody/product/PHIP-Antibody-Polyclonal/A302-055A
PHIP	Rabbit	Polyclonal	Novus	NBP2-33883	28457	1:1000 WB, 1:50 IP	https://www.novusbio.com/products/phip-antibody_nbp2-33883?srsltid=AfmBOooFc5gtRhiJTjsO6Tom947BjBLg9HTqkgHqVoKIsmTPW_JkDdUj
GFP	Rabbit	Polyclonal	Abcam	ab290	1068770-2	1:1000 WB	https://www.abcam.com/en-us/products/primary-antibodies/gfp-antibody-ab290
SMARCB1	Rabbit	Monoclonal	CST	91735	1	1:3000 WB	https://www.cellsignal.com/products/primary-antibodies/smarcb1-baf47-d8m1x-rabbit-monoclonal-antibody/91735?srsltid=AfmBOoo6N9f0rjFqUWJAV93irj89FrHJ0Ao73LnoPrCN_6bYzq1b_Bk_
HSP90	Rabbit	Monoclonal	CST	4877	7	1:2000 WB	https://www.cellsignal.com/products/primary-antibodies/hsp90-c45g5-rabbit-monoclonal-antibody/4877?srsltid=AfmBOord302sJj-SCSTh57yj1TJsS-uY2cdFTmOpp-6veJSCKjJnKdFl
Alpha-tubulin	Rabbit	Polyclonal	CST	2144	6	1:1000 WB	https://www.cellsignal.com/products/primary-antibodies/alpha-tubulin-antibody/2144?srsltid=AfmBOoqpLybNcmQHO83J8dP8ethTcAwXj7wPpXewm2KYe3SDK3BxfFyB
GAPDH	Mouse	Monoclonal	CST	97166	6	1:3000 WB	https://www.cellsignal.com/products/primary-antibodies/gapdh-d4c6r-mouse-monoclonal-antibody/97166?srsltid=AfmBOopJXRc3__6U93y3jR7tzQQ-tTCzBfy1kJHH5xV7YGxuSpMi3VQP
β-Actin	Mouse	Monoclonal	Sigma	A5441	079M4799V	1:3000 WB	https://www.sigmaaldrich.com/US/en/product/sigma/a5441?srsltid=AfmBOoo55tQjD4X2-4VPPfsuVANN-2iBrXQhbac4cCsHKLb1HRTHMwhf
Lamin A/C	Mouse	Monoclonal	CST	4777	7	1:1000 WB	https://www.cellsignal.com/products/primary-antibodies/lamin-a-c-4c11-mouse-monoclonal-antibody/4777?srsltid=AfmBOoqXbIv3IoPY56AOYfcG3WVBuZqrmxy5uHB9W3U_K0OAAFUoCCV-
DDB1	Rabbit	Monoclonal	Abcam	ab109027	1018022-6	1:2000 WB, 1:50 ChIP	https://www.citeab.com/antibodies/761059-ab109027-anti-ddb1-antibody-epr6089
CUL4A	Rabbit	Polyclonal	CST	2699	4	1:1000 WB, 1:50 IP	https://www.cellsignal.com/products/primary-antibodies/cul4a-antibody/2699?srsltid=AfmBOorpCJUNkG4AyyF55cz9eIEUTWWF3RQMXYZCXyJ4dTe6tLexXs6q
CUL4B	Rabbit	Polyclonal	Proteintech	12916-1-AP	116837	1:1000 WB, 1:100 IP	https://www.ptglab.com/products/CUL4B-Antibody-12916-1-AP.htm?srsltid=AfmBOopYhGxIaqTEUaNLG4xAbJpuECGoxpZ9Wokdjt5SOqRmiTRTENf9
H4	Mouse	Monoclonal	CST	2935	6	1:2000 WB	https://www.cellsignal.com/products/primary-antibodies/histone-h4-l64c1-mouse-monoclonal-antibody/2935?srsltid=AfmBOoqO3wKTB2oij4B5rRzoQieWtZxZdDqdowiKU7O_UXb7L4CkMKUs
H3	Mouse	Monoclonal	CST	14269	8	1:10000 WB	https://www.cellsignal.com/products/primary-antibodies/histone-h3-1b1b2-mouse-monoclonal-antibody/14269?srsltid=AfmBOoprqQUn6E2IXuiUAFPO-_FIQcp-AFeeqcyATsdlsDDQXFBfqDv6
H3K14ac	Rabbit	Monoclonal	Abcam	ab52946	1029948-24, 1001631-4	1:2000 WB, 7:1000 ChIP	https://www.abcam.com/en-us/products/primary-antibodies/histone-h3-acetyl-k14-antibody-ep964y-chip-grade-ab52946
H3K27ac	Rabbit	Polyclonal	Abcam	ab4729	1058174-1	1:2000 WB, 5:1000 ChIP	https://www.abcam.com/en-us/products/primary-antibodies/histone-h3-acetyl-k27-antibody-chip-grade-ab4729
H4K12ac	Rabbit	Polyclonal	Active Motif	39066	16119002	1:2000 WB	https://www.activemotif.com/catalog/details/39165.html
CHD4	Rabbit	Monoclonal	CST	12011		1:1000 WB	https://www.cellsignal.com/products/primary-antibodies/chd4-d4b7-rabbit-monoclonal-antibody/12011?srsltid=AfmBOopcnkwRH3LOBmQEv0liEnH1yvIOpao-jGftR3eN2Xv139QJnjTO
CHD4	Rabbit	Monoclonal	Abcam	ab240640	1043705-7, 11211685-1	1:1000 WB, 1:100 IP, 8:1000 ChIP	https://www.abcam.com/en-us/products/primary-antibodies/chd4-antibody-epr22953-38-chip-grade-ab240640
RBBP4	Rabbit	Polyclonal	Abcam	ab1765	108913-1	1:1000 WB	https://www.abcam.com/en-us/products/primary-antibodies/rbbp4-antibody-ab1765
RBBP4	Rabbit	Monoclonal	Abcam	ab79416	GR3418888-4	1:1000 WB, 1:100 IP, 1:100 ChIP	https://www.abcam.com/en-us/products/primary-antibodies/rbbp4-antibody-epr3411-chip-grade-ab79416
HDAC1	Rabbit	Polyclonal	Active Motif	40967	24046163-1	1:1000 WB, 5:1000 ChIP	https://www.activemotif.com/catalog/details/40967/hdac1-antibody-pab
HDAC1	Mouse	Monoclonal	CST	5356	7	1:1000 WB	https://www.cellsignal.com/products/primary-antibodies/hdac1-10e2-mouse-monoclonal-antibody/5356?srsltid=AfmBOoqCvo5NvNH18YkltcNJai-sXOfvCoTlsu9w1T_-MJZ1SalChsLB
HDAC2	Rabbit	Monoclonal	CST	57156	1	1:1000 WB	https://www.cellsignal.com/products/primary-antibodies/hdac2-d6s5p-rabbit-monoclonal-antibody/57156?srsltid=AfmBOorQtUDXrHfq5rg0It6JyeRe0666d81SyPJk-SFoFlv-beOQBhS3
MBD3	Rabbit	Monoclonal	Abcam	ab157464	1016754-20	1:1000 WB	https://www.abcam.com/en-us/products/primary-antibodies/mbd3-antibody-epr9913-chip-grade-ab157464
MTA2	Rabbit	Polyclonal	Abcam	ab8106	1058517-8	1:1000 WB, 5:1000 ChIP	https://www.abcam.com/en-us/products/primary-antibodies/mta2-pid-antibody-ab8106
GATAD2A	Rabbit	Monoclonal	CST	17705	1	1:1000 WB	https://www.cellsignal.com/products/primary-antibodies/gatad2a-e7b5b-rabbit-monoclonal-antibody/17705?srsltid=AfmBOopz2-m4z1ValIJQDZt74NQL0BwpcQi-rtu4YXmWTk3NLjfbnGqY
SMARCC1	Rabbit	Monoclonal	CST	11956	5	1:1000 WB	https://www.cellsignal.com/products/primary-antibodies/smarcc1-baf155-d7f8s-rabbit-monoclonal-antibody/11956?srsltid=AfmBOoqIGzQ373wHVrnOon5GdPvvz9iohoIM5dA7bOGgqmasGEI6YBBS
SMARCA4	Rabbit	Monoclonal	CST	49360	3	1:1000 WB	https://www.cellsignal.com/products/primary-antibodies/brg1-d1q7f-rabbit-monoclonal-antibody/49360?srsltid=AfmBOorH9gc2vYtpHFcSstpB5l7soPiGgonkWHlZ8yeslviC-x5GnLn3
SMARCA2	Rabbit	Monoclonal	CST	11966	6	1:1000 WB	https://www.cellsignal.com/products/primary-antibodies/brm-d9e8b-rabbit-monoclonal-antibody/11966?srsltid=AfmBOoq4VbYUsoQfI-h12iFmaq4s-SiqUiND77i7PKvt1NfVifVS4odX
AffiniPure Goat Anti-Rabbit IgG (H+L)	Rabbit	Polyclonal	Jackson Immuno Research	111-035-003	173071	1:10000 WB	https://www.jacksonimmuno.com/catalog/products/111-035-003
AffiniPure Goat Anti-Mouse IgG (H+L)	Mouse	Polyclonal	Jackson Immuno Research	115-035-003	172297	1:10000 WB	https://www.jacksonimmuno.com/catalog/products/115-035-003
IgG	Rabbit	Polyclonal	CST	2729	11	1:200 IP	https://www.cellsignal.com/products/primary-antibodies/normal-rabbit-igg/2729?srsltid=AfmBOoqALCNMrOGj52aQkMqUElXqDyx-IVOs_Dgm0_6ATUmVUv48RI9K
HA	Rabbit	Monoclonal	CST	3724	11	15:1000 ChIP	https://www.cellsignal.com/products/primary-antibodies/ha-tag-c29f4-rabbit-monoclonal-antibody/3724?srsltid=AfmBOooo_OoULVwUHsqUpyAY2p4NLMc40GMBTn7IFCn5KRL96WMn8NSa
H3K4me3	Rabbit	Polyclonal	Abcam	ab8580	GR3425198-1	5:1000 ChIP	https://www.abcam.com/en-us/products/primary-antibodies/histone-h3-tri-methyl-k4-antibody-chip-grade-ab8580
H4ac	Rabbit	Polyclonal	Millipore	06-866	4049811	15:1000 ChIP	https://www.merckmillipore.com/HK/en/product/Anti-acetyl-Histone-H4-Antibody,MM_NF-06-866
PHIP (MARC)						1:50 ChIP	https://pmc.ncbi.nlm.nih.gov/articles/PMC8653789/
H3K27me3	Rabbit	Monoclonal	CST	9733	19	1:50 ChIP	https://www.cellsignal.com/products/primary-antibodies/tri-methyl-histone-h3-lys27-c36b11-rabbit-monoclonal-antibody/9733?srsltid=AfmBOoobqW7shMUPIyN19B5YN17DETdFaijyCPtoUb6VKvV6Q_CR7iHy
