# Supplementary material for: PHIP suppresses NuRD to enable the growth of SWI/SNF-mutant cancers
Source: Nat Commun. 2026 Apr 7;17:2877. doi: 10.1038/s41467-026-70699-3 (PMC13057301; doi:10.1038/s41467-026-70699-3)
Supplement: Supplementary file 6 — Source Data [file 41467_2026_70699_MOESM6_ESM.xlsx]

## Sheet: 1a
	Effect Size	(-log10P)
TP53	1.01611	8.88766
SMARCB1	0.737386	8.8955
YRDC	0.735305	2.09095
PLK1	0.661725	4.82132
PPM1G	-0.558436	11.0283
MIB1	-0.556925	7.63685
MED1	0.55299	3.2421
WNK1	0.548935	4.04712
SMARCD1	-0.541026	8.97125
DCLRE1B	-0.53434	4.84903
AMBRA1	0.512969	4.23752
NABP2	-0.509745	20.3466
RB1	0.483882	12.5715
TYMS	0.465963	1.50034
PPM1D	-0.457323	5.77208
RPS19	-0.449099	3.4835
MDM2	-0.439981	2.14603
SOD2	-0.438023	1.7235
RPL26	-0.435436	3.10576
MDM4	-0.433547	5.0033
RPL19	-0.431146	3.95225
SLC2A1	0.430036	3.37002
UFM1	0.427639	3.29562
RPL14	-0.425884	3.86492
EED	-0.425358	4.66147
EEF2	-0.420082	1.90161
RPL32	-0.417932	2.9977
WEE1	0.415416	2.3923
DNAJC9	-0.415105	1.20784
UBE2K	0.410043	6.82751
ZNF217	-0.409732	3.42431
EZH2	-0.406274	6.5921
DSCC1	-0.405262	3.97873
KIF18B	-0.396537	3.41659
HNRNPH1	-0.395541	1.83322
ZMYM3	-0.393662	10.6618
NXT1	-0.388695	1.6902
RRM2	0.386334	1.82639
TRPM7	0.382558	2.15561
FAM98B	-0.375063	4.02538
POLR3H	-0.369927	2.38393
MARS2	-0.368743	1.78923
ACTR5	-0.367937	5.68042
WDR82	-0.361015	1.55115
SLC30A9	-0.358057	4.4505
RPL18	-0.357872	2.62388
REXO2	-0.354754	4.46258
RPRD2	0.351785	5.41587
UBE2D3	-0.350448	1.86555
CDAN1	-0.345215	1.29041
POLE3	-0.341486	2.88368
UBA5	0.34021	2.71598
PSMA7	0.339117	2.55358
PDS5A	-0.338861	2.71591
PPP4R2	-0.3382	2.88818
PHIP	-0.337119	8.94383
RPS6	-0.336638	2.1177
MED11	0.334978	2.06762
USP28	0.334781	7.0649
FGFR1	-0.332456	2.80538
TSEN54	0.332032	3.84538
DNM1L	-0.329406	2.08251
KTI12	0.328313	2.28525
CRKL	0.327934	1.07242
FBXO42	0.327766	3.69069
RPS5	-0.326019	2.95114
PAXIP1	-0.325617	2.21812
MTG2	-0.325505	3.61657
MICOS10	-0.323131	2.30675
BIRC2	-0.322538	4.63537
MNT	0.321978	4.62535
UBE2C	-0.320747	2.87162
BRD9	-0.319025	4.85731
SMU1	0.317947	1.72522
DHFR	0.316952	1.49311
RAB6A	0.316672	1.87603
HSD17B10	-0.316466	2.13619
SUZ12	-0.314834	3.15265
UTP4	-0.31368	1.73996
POLR2I	0.311097	1.89948
NCAPD3	-0.310902	1.64932
SRSF3	0.310072	1.45922
DDX49	-0.30959	1.83394
POLR1E	-0.309521	2.56297
UMPS	0.309459	1.31192
DENR	-0.308926	3.01556
RPL9	-0.308799	1.67142
SRD5A3	-0.306932	5.6037
HAUS6	0.306759	2.70512
PSMB6	-0.305552	0.899955
RPA2	0.304805	2.35046
USP7	-0.30426	1.51039
HMGCS1	0.300733	1.16144
DNAJC11	-0.300353	1.9196
OXSM	-0.300347	2.86325
MIS18A	0.298635	2.60554
MYH9	0.298597	1.54024
SLC25A28	-0.298584	2.45415
PSMC2	0.296809	2.51716
WASHC2C	-0.296712	2.07188
BRAP	-0.295899	3.85655
UBA1	-0.295301	2.00688
CARM1	0.292498	3.14371
SEM1	0.292073	3.33379
ARMC5	-0.29137	2.93138
PSMG1	-0.290652	1.74358
MRPL28	-0.290552	3.6793
QRICH1	-0.289579	5.29681
KEAP1	-0.28926	1.33312
RPL4	-0.288577	1.48979
GOLGA6L6	0.288316	5.37111
SNRPE	0.288165	1.77197
TP53BP1	0.288015	3.79827
PSMB5	-0.287927	0.755779
SDHA	-0.28778	2.32219
ESPL1	-0.287413	1.25976
VPS52	-0.286171	2.86933
NCAPG2	-0.286009	1.64051
HNRNPA2B1	-0.285892	2.53456
NCAPH2	-0.285298	1.73892
MRPL48	-0.282579	3.42941
CPSF4	-0.281918	1.82511
DPF2	0.281565	3.03759
MRPL53	-0.280777	2.75629
MED24	0.280573	1.7234
KRAS	0.280255	0.852211
CDKN1A	0.279269	3.05807
RPS27A	-0.279041	2.08776
HSPA14	-0.279029	2.16297
MAN1A2	-0.278618	6.55672
NSF	0.278416	1.32251
BICD2	-0.278081	9.44091
RNASEH2A	-0.27743	2.86139
PELO	0.277083	1.21013
INTS6	0.27682	0.64767
POLE4	-0.276216	3.76805
MRPL33	-0.276007	1.36413
TAMM41	-0.275679	1.30816
PSMD7	0.275436	1.39098
TUBA1C	0.274818	1.72254
PPP1CB	0.27389	2.17774
RPS7	-0.273866	1.97416
ZNF574	-0.273299	2.64384
FAM133B	0.272904	1.82033
VKORC1L1	-0.2726	5.35865
ACTR2	0.271071	1.44408
PAGR1	-0.270771	2.50742
SEPHS1	-0.270063	4.3356
BCL2L1	0.269941	0.742748
DCPS	-0.269707	2.26593
KNTC1	-0.269174	2.50543
CDC5L	0.268265	1.66971
PGK1	-0.26823	1.18534
RBM15	0.267546	3.19829
PPP1R12A	0.266538	0.929622
CDKN2B	-0.266298	6.65094
AK6	-0.266093	1.04245
MRPL15	-0.265733	1.87124
BICRA	-0.265529	5.79187
SPC24	0.265477	1.00763
INO80C	-0.264982	4.98604
IFT70A	0.262934	6.16434
PTCD1	-0.262744	3.88474
CCDC6	0.262426	2.97615
TXNRD1	-0.261932	1.21874
DCAF5	-0.261918	9.64142
MRPL10	-0.26163	2.00843
EFR3A	0.261041	1.28496
MRPS17	-0.260935	3.89645
STAG2	-0.260715	1.3126
POLR2L	-0.260518	1.0612
PSMB4	0.260347	1.53663
EIF4E2	0.260034	3.38918
CENPP	-0.25983	2.77848
EXT1	-0.259732	2.59176
ANKRD49	-0.259412	1.99305
UBE2A	-0.259044	2.97283
EARS2	-0.258846	1.47207
TOP2A	-0.258474	0.959435
MXRA7	-0.25785	5.09846
COPG1	0.257254	0.778745
UFL1	0.256659	2.53002
LDB1	-0.255569	2.06862
TOMM70	-0.254899	2.98241
DDX3X	0.254598	1.08624
MRTO4	-0.254254	1.74108
ZNF622	-0.253948	3.76478
WTAP	0.253478	2.63071
TIPRL	-0.253474	2.43432
TARS1	0.253409	1.54575
TLN1	0.253296	1.88249
YPEL5	0.252971	1.02986
ALDOA	0.252728	1.12511
XRCC3	-0.252691	1.97359
SEC61A1	0.252525	2.23751
GRB2	-0.252499	0.688076
RPS28	-0.252265	1.24772
NF2	-0.251981	1.24878
CHP1	-0.251741	3.72795
UBE2Q1	-0.25116	2.94249
TELO2	-0.251109	2.27127
CBFB	0.250964	1.08494
RPL7	-0.250947	1.52627
ALG11	0.25078	1.52904
MRPS12	-0.250358	1.96345
FANCI	-0.249851	3.24421
TWNK	-0.249758	1.62405
BCLAF1	0.249396	2.00932
APC	0.248757	2.58505
CCNF	-0.248266	2.75349
POLR1H	-0.248173	2.7638
RPRD1B	0.247788	1.84502
COPA	0.247392	1.41819
FKBP1A	-0.247391	2.6446
TIMM13	-0.247151	1.5546
ZNHIT3	-0.247111	2.04182
TCOF1	-0.247052	2.04802
BPTF	-0.246689	2.02013
MRPL4	-0.24666	1.78218
SNW1	0.246528	2.06855
ATP5MG	-0.246375	3.62578
MRPL38	-0.245434	1.69707
SLC31A1	-0.245385	4.15034
CENPA	0.245155	1.33143
SLC25A37	-0.245005	3.97293
XYLT2	-0.244526	3.12098
ZNF207	0.243165	2.25538
CAPRIN1	0.243028	2.40648
MRPS18C	-0.242896	2.36033
POP7	-0.242893	1.59429
RNASEH2C	-0.242891	2.00256
POLG	-0.242772	2.36554
PHF6	-0.242746	5.78509
CDS2	-0.24268	2.07897
CHTF18	-0.242656	2.93346
SLC35B2	-0.242177	2.0836
BCL9	0.242059	3.23638
DARS2	-0.241415	2.19214
NUS1	0.240907	1.48934
WDR77	0.240442	1.09826
CIAO3	0.240161	1.32649
MPHOSPH10	-0.239998	2.01931
FOXD4	-0.239319	1.14397
ACSL3	-0.238942	1.51061
PI4KB	0.238765	2.2339
MICOS13	-0.238666	3.46645
INTS9	0.237607	1.38871
EIF2B2	0.237468	1.66679
DUSP1	-0.237349	5.58256
PARS2	-0.237202	1.63335
POLR1C	-0.236907	1.32856
LARS2	-0.236805	1.36985
TRAF2	-0.236784	1.46463
GINS2	0.23671	1.03037
RFC5	-0.236567	2.26023
TRIAP1	-0.23559	1.11729
TRIT1	-0.234414	1.9497
TAF5L	-0.233891	1.15348
SLC16A1	-0.233883	2.67252
RPS3A	-0.233743	1.26173
TUBG1	-0.233622	1.41371
PHF23	-0.233222	3.80891
RPL18A	-0.23231	1.30115
GPN2	0.232157	0.967996
ACO2	-0.232105	0.898177
DYNLRB1	0.232014	0.770141
TRMT112	-0.23143	1.22467
NUP50	-0.2313	1.96436
CHEK2	0.231075	4.35793
ARGLU1	0.230916	2.87289
FZR1	0.230687	2.03157
ATP6V0C	-0.230336	0.705302
TDP2	-0.230332	2.2243
PCNA	0.229797	0.911012
RAB10	0.229731	1.2052
MASTL	0.229492	1.23079
BRIP1	-0.228769	2.88252
MRPS24	-0.228547	1.84233
MTCH2	-0.228212	2.65606
MBTPS2	0.227961	1.46364
COPB2	0.227672	1.36408
ANAPC2	0.227436	1.19265
PSMA1	0.227361	1.18102
MTERF3	-0.227264	3.31855
PGD	0.227021	0.758825
ETF1	0.226574	1.33795
FANCG	-0.22644	3.6818
SMG7	-0.225921	1.7875
PSMG2	-0.225603	1.33112
BECN1	-0.225383	4.13432
RPL12	-0.225133	0.856472
CTCF	-0.224918	1.21544
ATL2	-0.224681	1.15651
NDUFAF1	-0.224661	2.26948
POP4	-0.223789	2.00483
IBTK	0.223332	9.04295
LSM2	-0.223263	1.06881
AIRIM	-0.223234	0.585864
SMG6	0.223164	1.10253
SMARCE1	0.22271	1.60453
SF3A3	0.2224	1.08471
CHMP4B	-0.222287	0.575234
ATXN7L3	0.222231	1.62467
ZIC2	-0.222025	5.65807
NDC80	0.221795	1.78153
TUBE1	-0.221752	1.55741
DTYMK	0.221723	0.617586
CHTF8	-0.221671	2.20813
PSME3	-0.22111	3.62276
RBM27	0.220325	3.0583
NELFA	-0.220255	1.2966
NDUFB11	-0.220255	1.70312
TRUB2	-0.219389	2.38616
IMPDH2	-0.219229	1.37328
TADA1	-0.219151	0.983846
TAF8	-0.218744	1.44335
OGA	-0.218743	3.16065
PSMD14	0.218716	1.00342
PLCG1	-0.218028	5.62001
FXN	-0.217673	1.33854
RACK1	-0.21737	0.965024
CCND2	-0.217217	1.50136
HCFC1	0.217019	1.53978
VPS45	-0.216979	2.00819
RPS15A	-0.216874	0.94014
HEATR1	-0.216789	1.35243
TRAIP	-0.216411	1.4394
VGLL4	-0.215714	3.84841
RPL23	-0.215559	1.00323
CERS2	0.215539	2.62681
KIF18A	0.215536	0.492457
MRPL49	-0.214416	1.62913
SMARCA4	-0.214209	1.40073
HROB	-0.213767	6.03823
FAM50A	-0.21361	0.680408
PAFAH1B3	0.213564	3.88433
MCL1	-0.213262	0.768012
GPN3	0.21323	1.49325
CDC45	0.213207	0.890726
RRM1	0.212704	0.70619
LIN54	0.212542	2.65029
STK11	0.211968	1.20638
CHCHD3	-0.211884	3.45525
RIF1	-0.211751	3.159
AKIRIN2	0.211293	1.92428
PDCD2	-0.211178	0.677163
U2AF1	0.211052	1.24497
NDUFA1	-0.211014	1.65282
HSPD1	-0.210925	1.02967
PTPMT1	-0.210713	1.07063
SRFBP1	-0.210659	1.78749
INTS13	-0.210506	2.52181
RPL28	0.209351	1.70216
PLK4	-0.209276	1.31757
BUB3	-0.208565	0.607253
SLX4	-0.208237	3.58307
NAPA	0.208226	1.12871
RPL27	-0.20814	1.10945
DDX41	0.208016	1.83309
DOLPP1	0.207982	2.19255
PTPN11	-0.20789	1.02559
SPTLC1	0.207729	1.68945
KATNB1	0.207202	1.40861
RABGGTB	0.206951	1.17409
CBLL1	0.206851	2.12265
POLE	-0.206364	1.25296
PET117	-0.206345	1.10018
ZMAT2	-0.206299	1.12077
JTB	-0.206249	2.36593
RPS23	-0.205567	1.25948
PDCD10	-0.205545	1.39207
XPO7	0.205402	3.6546
KMT2B	0.205217	3.60821
RPS3	-0.205106	1.25372
PRIM1	0.204948	1.51603
ERAL1	-0.204854	2.10324
ATRX	-0.204676	2.65906
PTAR1	-0.204334	1.81237
C9orf78	-0.204164	2.73164
MRM2	-0.203936	1.98492
PPIH	-0.203844	1.68428
NDUFAF6	-0.203603	2.35644
CWC22	0.203142	1.06788
UBL5	0.202947	0.988401
NOC2L	-0.20284	2.65326
NOL10	-0.202753	1.57257
GSPT1	0.202722	0.720501
MRPS6	-0.202534	1.20205
CARS2	-0.201953	1.40325
UBE2F	-0.201854	2.00962
MRM3	-0.201306	2.30454
MAX	-0.201251	1.73108
GRSF1	-0.200969	1.84055
RPS9	0.200869	1.01757
RPS29	0.200815	0.988653
ARL2	0.200703	1.20501
SRSF2	0.200571	0.884869
CDK5RAP2	-0.200469	4.09774
RPL10A	0.200192	1.11424
GFM1	-0.200078	1.5047
POLR3K	-0.200016	0.98344
CD2BP2	-0.199851	2.31704
FNDC10	-0.199678	3.08801
MAD2L1BP	-0.199302	1.9412
MALSU1	-0.199087	2.47627
POLR1G	-0.199041	2.94033
WDR89	-0.198749	3.70551
CDCA3	-0.198035	2.0454
TBCC	0.197839	2.03257
VPS37C	-0.197824	4.05998
ELOVL1	0.197774	3.06941
RPL31	-0.197221	0.902906
UQCC3	-0.197193	3.65306
PTBP1	-0.196793	1.36328
LUC7L2	0.196744	2.36258
HARS2	-0.196518	1.07391
FNTB	-0.196423	1.16587
RNASEH1	-0.196289	2.77912
NDUFB4	-0.195978	1.46048
EXT2	-0.195704	2.2408
IK	0.195673	1.16631
GLRX3	-0.195432	1.79112
RBSN	-0.195421	1.93367
CAP1	0.195413	1.58968
ZBTB48	-0.195134	3.9992
PTDSS1	-0.19509	1.12168
PAPOLA	-0.19476	2.64172
VHL	0.194661	0.860668
SMARCC2	-0.194131	4.65844
EEF2KMT	0.193877	1.48592
RAD9A	-0.193815	0.603871
MRPL32	-0.193316	1.94908
TMEM242	-0.193236	2.70495
MRPL1	-0.193192	2.8865
ETV1	0.193159	5.10029
RPS4X	-0.193114	0.520856
XRCC4	-0.192735	3.55458
PRORP	-0.192663	1.37696
RHOA	0.192341	0.92797
RMND5A	0.192113	1.82315
THAP1	-0.191959	0.515976
MIPEP	-0.191588	1.29656
PSTK	-0.191578	1.05781
MRPL3	-0.191432	2.0511
MRPL58	-0.191339	2.16671
ZNHIT1	-0.191337	2.32231
UBTF	-0.191258	1.17498
ERH	0.191253	1.19417
WARS2	-0.191228	2.1948
NOP14	-0.191218	2.26985
PSMD1	0.191162	1.31835
MBTPS1	0.1911	0.974366
CKS2	0.190951	3.26216
DDX31	-0.190926	4.06651
TMEM258	-0.190861	2.58429
FANCA	-0.190686	2.11384
TMX2	-0.190657	1.31306
PSMC6	0.190558	1.10084
MCM7	-0.190424	1.01165
SRSF6	0.190404	1.78254
NHLRC2	-0.190345	0.642535
TPGS1	-0.190228	4.37963
RAE1	0.190052	1.37059
MAD2L1	0.189996	1.11557
IER5	-0.189935	4.46298
GEMIN7	-0.189931	1.81307
UQCC1	-0.18978	2.39443
ARID2	0.189472	1.62854
LRPPRC	-0.189405	0.947841
PSMD3	0.189254	0.990267
DTL	0.189211	1.05724
ZEB2	0.189132	1.31605
UBE2L3	-0.188788	0.886858
MTERF4	-0.188407	2.06745
HNF1B	0.188145	0.769332
SNRPB	-0.188018	0.90465
NOP2	-0.188018	1.62556
NRBP1	0.188001	1.03641
CCDC137	-0.18781	2.85153
CHD1	-0.187622	2.07782
FUS	-0.187475	2.59192
TSC22D2	0.187469	1.40161
CCND1	0.187185	0.322976
CAMLG	-0.186868	2.17321
DONSON	-0.186668	0.677821
HMCES	-0.186428	3.93192
YTHDF2	0.186414	1.56318
NARS2	-0.186082	1.82254
DBF4	0.185561	0.947974
NEK1	0.185492	2.7981
CPOX	0.185397	1.96207
TUBGCP2	0.185105	0.917896
HSPA5	0.184893	0.977636
ZMYND8	0.184486	1.21143
PSMD6	0.184414	0.904807
MAP3K20	0.184321	3.32244
UBE2H	0.184199	1.19386
NDUFS2	-0.184183	1.51863
RPS8	-0.184164	0.772059
EIF1AX	0.183985	0.357267
SERBP1	-0.183984	1.27795
ELP5	0.183806	0.830753
RPL22	0.183708	1.78635
DHX29	0.18362	1.04943
JAG1	0.183365	2.84261
MTX2	-0.183179	1.84402
GNL3L	-0.18312	1.69545
COX6B1	-0.182913	2.07293
SLC35A1	-0.182882	1.95775
AUNIP	-0.182785	4.09618
SCO2	-0.182661	2.17222
RAN	0.182192	0.608153
NDUFA8	-0.181893	1.05103
BCL9L	-0.181781	2.26383
FAAP100	-0.181742	3.14561
KLF5	0.181623	0.756566
NDUFA10	-0.181449	1.51816
YY1	0.181278	1.46961
TFB2M	-0.181148	1.26059
CCDC92	-0.181144	3.57956
CTBP1	-0.18097	2.60761
SPATA31A6	0.180828	1.7084
ZNF292	-0.180634	5.38154
STX4	0.180432	0.696338
PFN1	0.180408	0.746966
KHDRBS1	-0.180375	2.42196
NSUN5	-0.180148	3.45377
MANSC1	-0.179796	2.53182
DHODH	0.179726	1.05889
SLC35A2	-0.179575	2.11916
PSMC1	0.179539	1.08599
GATB	-0.179381	1.66141
CDKN2A	0.179282	2.75453
MAT2A	0.179018	0.628001
DDX21	-0.17855	1.21505
FANCL	-0.178374	2.3884
NOLC1	-0.178315	2.09745
MED30	0.178238	0.788477
G3BP1	0.177895	1.90545
NDUFS3	-0.177593	1.787
POLR3F	0.177521	1.39158
ZC3H7A	-0.177374	2.95095
APEX2	-0.177247	1.49284
ATN1	-0.177027	4.07073
UBIAD1	-0.176988	0.786341
PRPF40A	-0.17686	1.62413
SNRPF	0.176724	0.642106
RPF1	-0.176636	1.67684
MEIS2	-0.176376	4.00146
CFL1	0.176215	0.671942
FANCD2	-0.176198	2.12778
BAG6	0.175953	2.90095
GATC	-0.175778	1.96084
SFPQ	0.175763	0.91494
CFLAR	0.175685	0.458339
POLR2K	0.175651	1.45285
DKC1	-0.175546	0.915851
NEFM	0.175204	3.67656
SAP18	0.175063	1.67449
MRPL34	-0.174384	1.30733
H2BC15	0.174354	0.463573
NDUFB9	-0.17434	1.407
RNF7	-0.174327	1.99338
POLG2	-0.173998	1.76446
NFAT5	-0.173982	4.44917
ATP2B1	-0.173908	1.50702
ERCC4	-0.173895	2.40211
SLC35G6	-0.173838	2.13613
COPB1	0.173772	0.759933
SUB1	-0.173731	2.19635
EPC2	-0.173625	1.20203
MARK2	0.17348	1.21344
FANCF	-0.172914	1.76677
FAM117B	-0.172824	5.7091
RFK	0.172689	1.06009
SNRPG	0.172401	0.78517
RPAIN	0.172336	0.723487
RPA1	0.172314	0.760169
RIC1	0.172193	0.589297
POLR3B	0.172154	0.886944
ZFR	-0.172077	2.4106
ILK	0.17188	0.958397
BORA	0.171757	1.14704
GSTM3	0.171735	3.46254
RMND1	-0.171716	2.84068
EIF2B1	-0.17162	1.85661
MPP2	0.171598	4.15568
MAPRE1	-0.171547	2.27727
EXOSC8	-0.171538	0.933969
PFDN5	-0.171356	1.36183
LYRM2	0.171349	2.61869
PSMD8	0.171263	1.86658
MSTO1	-0.171262	0.609526
SLC7A11	-0.171208	2.29749
POU2F1	-0.171103	2.897
GRWD1	-0.170993	1.2536
EBNA1BP2	-0.170991	1.85458
COA7	-0.170961	1.04182
RPL17	-0.170944	0.977328
YARS1	-0.170937	0.884222
EIF4A3	0.170754	0.922222
DYNLT1	-0.170685	2.58321
DAD1	-0.170598	0.793458
SPATA31A3	-0.170548	3.65529
PUM1	-0.170391	1.71531
HSP90B1	0.170136	1.24567
PPP2CA	-0.1701	0.486399
COASY	-0.170045	1.06814
PPA2	-0.169856	0.838137
VPS54	-0.169338	1.20601
WDR55	-0.169248	1.06071
APTX	-0.169144	4.38271
WDR24	-0.169138	1.01081
DDX6	0.169042	1.29211
HNRNPR	-0.168891	2.44576
KAT14	-0.16887	2.93115
SMURF1	-0.168713	3.4171
RSL24D1	-0.168628	0.798901
NELFB	-0.168446	0.686324
YEATS2	-0.168437	1.72659
FAF1	-0.168361	3.95298
AHCTF1	0.168193	1.35623
COX7B	-0.168106	1.43823
CDC123	0.168105	0.858741
POLR2B	0.168092	0.992447
NPC1L1	0.168045	4.62216
KRR1	-0.168026	1.18336
RGPD4	0.167946	3.1701
CAB39	0.167842	0.838975
HMGN2	0.167791	2.25322
EMC1	-0.167639	1.06532
CDKN1B	0.167602	2.33041
MCM6	-0.167461	1.18763
UBAP2L	-0.167454	1.74016
CENPO	-0.16741	1.81246
BCL2L2	-0.167291	3.76797
BCAR1	0.167265	1.82417
TRAF3	-0.167227	1.94421
SLC39A7	0.167204	0.921987
ASH1L	0.167173	2.12277
TIMM29	-0.167162	1.55461
ATP6V1F	0.16709	0.656259
AP1M1	-0.166967	2.18215
ADAT2	-0.166946	1.08048
RAI2	-0.166796	5.2516
STK35	0.166683	2.49546
ILF3	0.166659	1.26153
SCAP	0.166604	0.341969
ATP5PD	-0.166475	2.52023
LARP1	0.166293	1.62913
FRS2	-0.166267	2.51653
MRPL36	-0.166258	1.37204
AARS2	-0.166138	1.14373
ZFC3H1	-0.166105	1.57576
CCNB1	0.165935	0.960152
COX18	-0.165735	1.54181
SIVA1	-0.165599	1.71187
ACACA	0.165561	1.27039
DNAJC13	-0.165191	1.34612
MCM3AP	0.165077	1.17722
VPS4B	0.16499	0.944715
DEFB118	0.164988	3.58935
SPTY2D1	-0.164706	3.24961
ZNF236	-0.164687	1.81349
GPATCH8	0.164542	2.21203
RCL1	-0.164301	1.53115
MRPL13	-0.164234	1.42128
KAT2A	-0.164192	2.00585
RAD1	-0.16407	1.38456
INO80D	-0.164021	3.00954
BCS1L	-0.163853	1.09136
RBM25	-0.1637	0.766144
SSBP1	-0.163558	1.40042
RPL36AL	-0.163452	1.3746
STK40	0.163429	1.65499
UCHL5	-0.163341	1.54214
BIRC6	0.16334	0.947623
FRG1	-0.16329	1.71301
NDUFB2	-0.163282	1.41252
MRPL40	-0.163233	1.56596
PTK2	0.16313	0.698091
DYRK1A	0.162998	1.03306
CTNNBL1	-0.162942	0.946439
PRAC1	0.162876	2.58515
HMGXB3	-0.162853	2.50204
TRIM37	-0.162729	1.41258
H2BC21	0.162581	1.40396
NSUN4	-0.162321	1.66284
USP18	0.162288	1.40313
PRC1	0.162236	0.932336
ZC3H13	0.162233	1.56108
IREB2	-0.162125	1.29797
MRPS30	-0.162041	1.59206
KANSL2	-0.162023	1.26899
FAM83E	-0.161889	3.70465
NUP42	-0.161747	2.03738
DMAC2	-0.161703	3.05989
TM6SF1	-0.161632	3.38788
MRPL41	-0.161438	0.999924
NDUFS8	-0.161182	1.08891
CYS1	-0.160892	2.13886
LYRM4	-0.16086	0.744813
STEAP3	-0.160828	2.18627
RELA	0.160678	1.55105
URB2	-0.160641	1.5073
SMAD6	-0.160617	2.89397
GEMIN2	-0.160551	1.22144
MARS1	-0.160418	0.785954
RANBP3	-0.160356	1.7423
MRPL2	-0.160326	1.54559
ICE2	-0.160223	0.867833
SPDYE1	-0.160204	1.0984
ZNF830	0.160112	1.24608
PRKRA	0.16006	0.475835
DDX39B	-0.159847	0.714107
ZNHIT6	-0.159697	1.68705
FOXRED1	-0.159656	1.2935
BID	-0.159601	1.9703
CLEC2L	-0.159518	5.33327
SPCS3	0.159484	1.03873
COX20	-0.159348	2.35829
ANAPC4	0.159346	0.978287
ERBB2	0.159147	0.852411
ATP5PO	-0.159119	1.74622
JUN	0.15908	1.0584
OIP5	-0.159071	0.860124
PAGE2	-0.15905	3.23273
FNTA	-0.158992	1.1819
IPO7	0.158941	1.43548
KIF4A	-0.158831	0.858932
LARP4	0.158676	2.69731
MTG1	-0.158652	1.19345
CDKN2AIP	-0.158494	2.25671
RPL36	0.158491	0.754838
ECD	0.158438	0.768352
ZNF407	0.158292	1.48246
EML6	0.158254	3.73877
ATP5MF	-0.158171	1.42899
GSTT2B	0.158171	4.25939
RBM14	0.158084	0.719392
ANKRA2	0.15803	1.87266
ARPC4	-0.157955	0.991151
UFD1	-0.157917	1.02495
PMVK	-0.157883	0.974439
SAP30BP	0.15786	0.86708
KDM3B	-0.157817	3.16044
SRBD1	-0.157779	0.676752
EGFR	0.15775	0.797041
SPTLC2	0.15768	1.68938
ZNF532	0.157679	3.10518
EXO1	-0.15751	2.40172
NCOR1	-0.157504	1.75497
EOMES	-0.157496	4.52936
CCT5	0.157343	1.03271
GMPS	-0.157304	0.4535
MYBL2	0.157279	0.895485
CEP120	-0.157269	2.31461
EIF5A	-0.157266	0.693599
B3GAT3	-0.157253	2.0087
WRAP53	-0.157028	2.45836
ENPP7	-0.157022	2.55957
KRTAP4-11	0.156845	0.762531
H2AZ2	-0.156828	3.71668
FASTKD5	-0.156789	1.37515
CNTRL	-0.156718	4.63387
NDUFAF4	-0.156672	1.4493
PSMD12	0.15666	0.931283
MEP1A	0.156637	4.79596
ZNF674	-0.156465	2.11997
RPP40	-0.156274	0.727559
NIP7	-0.156081	0.667588
RPS15	0.155966	0.723115
INO80	-0.155923	1.63821
ZNF131	0.155889	1.08374
NR5A2	0.155726	4.07772
UCN	-0.155602	2.52355
ATP6V1B2	-0.1555	0.385469
DPY30	-0.155335	1.44447
ARIH2	-0.155308	1.57443
CPAMD8	0.15527	2.04048
VWA1	-0.155237	2.9687
FAM53C	-0.155203	3.78138
SNAI1	-0.155139	3.33525
CAD	0.155127	0.681138
MET	-0.155008	2.07473
ASCL4	-0.154946	3.29733
TMCO6	-0.154741	1.73664
TIPARP	0.154646	0.809827
CENPU	-0.154631	2.4897
NDUFA13	-0.154498	1.94901
LRRC14B	-0.154406	3.06618
ABR	-0.154393	3.39253
EXOC8	-0.154073	1.51067
UBE2M	-0.153993	0.480745
HAPSTR1	-0.153969	0.738772
MAP3K11	0.153911	2.51823
BRIX1	-0.153806	0.988341
OSGEP	-0.153657	0.610112
TRIM52	-0.153621	4.22563
POLR1A	0.153587	1.03099
ACTB	-0.153578	0.570929
DHX33	-0.153505	0.724727
CENPT	0.153448	1.42257
OR6C6	0.153382	2.51225
MED17	0.153317	1.3499
PSMB1	0.15321	1.05726
CCL3L3	-0.153203	2.32812
EXOC3L1	-0.152803	3.57572
TMEM199	-0.152741	1.16312
MON2	-0.152736	1.21484
TEDC2	-0.152466	1.08916
PPP2R3C	0.152434	0.979371
C4orf46	-0.152403	2.50136
DAXX	-0.152362	1.24148
MRGBP	-0.152241	0.819211
CNTNAP3	-0.152199	2.33699
FAM161B	-0.152194	3.07541
UTP6	-0.152119	1.76051
ZBTB8OS	0.152057	0.80469
CCL4	0.152008	1.44244
CYC1	-0.151973	0.828391
ACTR6	-0.151943	1.01568
CNOT9	0.151897	1.10412
CHMP5	-0.151832	0.739625
SUPT3H	-0.151782	1.71904
CASC3	0.151775	1.15808
PPIA	-0.151762	1.01338
FTSJ3	-0.15175	1.81397
P3H4	0.151749	3.59608
ATP5ME	-0.151637	0.740451
HDLBP	0.151495	2.16222
NUP54	0.151493	0.907098
MEAF6	-0.151443	1.59912
QARS1	0.151411	0.847396
FLII	0.15129	1.12429
MRPL9	-0.151221	1.45585
WDR44	-0.151163	1.57946
UQCRC2	-0.151155	0.776911
CUEDC1	-0.151139	4.44299
YLPM1	0.150896	2.82357
STRIP1	0.150895	1.23817
PCBP1	-0.150447	0.661462
IARS1	0.150419	1.03397
ATP5F1B	-0.150354	0.795264
CCAR1	-0.150334	0.913901
EP300	-0.150193	0.516404
ZFHX3	-0.150121	3.42399
C8orf33	-0.150051	1.76474
ATP5PF	-0.149901	1.76826
PCNT	-0.149881	1.83826
SNRPA	-0.149701	1.38815
NDUFAF7	-0.149691	1.30003
MTIF3	-0.149633	3.20145
MT1E	0.149538	0.774765
CSNK1A1	0.149503	0.718086
IGF1R	0.149493	0.940932
GTPBP10	-0.14939	1.51101
MEIOC	0.149317	3.77753
CDKN2AIPNL	-0.149068	1.92835
TUT1	0.148984	0.691118
CDH15	-0.1489	2.0708
ZRSR2	0.148778	0.642828
UPB1	0.148719	2.81386
GOLGA8N	0.148593	1.79699
NOP9	-0.14849	0.624587
PSMC5	0.148378	0.971673
PASK	-0.148169	2.38027
STEEP1	-0.148168	0.981306
CCNI	-0.148089	3.10884
ZSCAN5A	0.147924	3.25262
MAPK14	0.14769	1.35974
NAA35	-0.147445	1.35231
OR2K2	0.147443	4.66582
TMEM88B	-0.147341	3.08614
YBX1	-0.147269	0.70953
LARS1	0.147162	1.33894
NRAS	0.147128	0.700457
DET1	0.147066	1.02717
PDGFB	-0.147036	3.6349
OTUB1	-0.146999	1.97074
MLLT10	0.146892	2.5648
TOE1	-0.146526	0.580052
MDC1	-0.146462	2.25224
IZUMO4	-0.146422	3.07037
CLEC4D	-0.146303	3.72612
TTF2	-0.146219	1.02254
RBM12B	0.146112	2.78694
TAF1C	0.145992	0.760836
OR9Q1	-0.145957	3.28564
SYVN1	0.145933	1.06763
GTF3A	0.145793	0.745537
HYLS1	-0.145647	2.51846
DDB1	-0.145638	0.73948
GRPEL1	0.145571	1.08211
TBCA	0.145561	0.667098
HECTD1	-0.145544	1.03221
FANCE	-0.145439	2.16634
FITM1	-0.145205	2.86424
TRIM28	-0.145177	1.10208
RNF44	-0.145137	3.24228
SNU13	-0.145024	0.679908
SMC4	0.144934	0.830845
CD302	0.144895	3.12885
PGAM5	-0.144776	2.63974
RCC1	-0.144704	0.70349
PGM5	-0.144671	1.89949
LONP1	-0.144647	0.391589
PPP1R2	0.144484	0.728862
ARMC6	-0.144256	2.32972
SRRM2	-0.144002	1.28527
LCE2D	-0.143972	2.65802
TPPP	-0.143965	1.98103
TOPBP1	0.143924	1.00238
SAE1	-0.143853	0.686584
VEZT	-0.143822	1.52883
RTEL1	-0.143729	0.861358
RIOX2	-0.143728	3.7762
RRP12	-0.14368	0.903928
TBP	-0.14355	1.59569
AVEN	-0.143449	1.96306
VARS2	-0.143358	0.861544
KMT2C	-0.143305	1.5546
DYNC1H1	0.143172	0.731217
TARS2	-0.143112	0.820771
YJU2B	0.143045	0.90217
GGPS1	-0.142958	0.514675
UTP18	-0.142821	1.45472
CENPE	-0.142733	1.22804
RBBP4	-0.142521	0.704318
NPEPPS	0.142487	0.919201
MIIP	-0.142461	2.45604
APOBEC3B	0.14245	2.08013
OR4K1	0.142441	1.60429
COPS3	0.1424	1.18564
HOXA11	0.142326	2.63649
VPS53	-0.142324	1.38957
RIOK1	-0.142292	1.1078
MRPL18	-0.142238	0.742984
GTSE1	0.142197	1.38557
RPAP1	0.142189	0.832625
TMEM165	-0.142115	1.42962
PELP1	0.142107	0.840104
SPC25	0.142055	0.693348
GADD45GIP1	-0.142042	1.13793
GET3	0.141965	0.672732
RUBCN	-0.141868	4.22761
ELL	-0.141683	0.450019
KDM5C	0.141673	1.30938
TBL1XR1	0.141652	0.71669
TCP1	-0.141466	0.676255
NCBP3	-0.141402	3.06267
CHMP1B	-0.141332	2.64564
MRPS23	-0.141312	0.639607
TAS2R10	0.141252	2.56877
TBL3	-0.141239	0.92409
CEP55	-0.141232	0.851909
NUP62	0.141216	1.0503
PIAS1	0.141161	1.47712
AKAP13	-0.141122	2.44515
SLC2A11	0.141084	3.31285
GEMIN4	-0.141075	1.02064
OR7A10	0.141068	2.02283
SNX32	0.141062	2.79718
H4C9	-0.141059	2.08725
EHMT1	-0.141008	1.81742
ATF4	-0.140977	0.775377
CELF1	-0.140931	1.88077
OVGP1	0.140896	2.26954
ANKRD11	-0.140783	1.19715
CNOT2	-0.140768	1.07872
ATP1B3	-0.140752	0.669521
SLIRP	0.140744	1.72192
NR2F2	0.140688	1.66696
MRPL12	-0.140667	0.861245
VEZF1	0.140623	1.52369
TFAM	-0.140573	1.01783
NDUFA11	-0.140155	1.03515
THAP4	-0.140035	2.42412
DDX56	0.140004	0.805586
SLC27A5	-0.139843	2.74184
ADRM1	-0.139788	1.11192
DDA1	-0.139762	1.94963
FAM153A	-0.139691	3.76836
HELZ	-0.139353	1.78097
PA2G4	-0.13935	1.46208
TARBP2	0.139346	2.92173
HEATR3	-0.139211	0.847897
PSMD11	0.139145	0.622863
TIMM22	-0.139117	1.00825
ATP1A1	0.138957	0.35106
YBEY	-0.138784	1.6331
COPS9	-0.138674	1.92129
EIF4EBP1	0.138558	1.88471
TEN1	-0.138521	0.749029
CAMKK1	0.138512	3.91933
LDLR	-0.138403	1.34669
KAT6A	0.138386	1.50661
COA8	-0.138358	2.2591
VWA8	-0.13827	2.67265
NAPG	0.138187	0.459206
NRP2	-0.13808	2.15889
DHX9	0.138067	0.629454
MELK	0.138004	3.6333
DNAJC21	-0.137897	1.39717
ALG14	0.137875	1.10165
TAF1D	-0.137814	1.04403
EMC6	-0.137734	0.8876
CD300E	-0.137589	2.85816
ANAPC15	-0.137498	0.779983
MGRN1	-0.137488	2.24781
NCOA5	0.137369	1.79185
PCDHB12	-0.137328	4.20401
GNG13	-0.137324	2.73474
EIF2S3	0.137162	0.662213
MYB	0.137064	0.643823
SYCE3	-0.136886	3.97887
SOX1	-0.136869	2.45772
KMT2A	-0.136845	1.1065
CTPS1	0.136784	0.483111
ZNF491	0.136779	2.03827
PHB2	0.136727	0.500737
MYC	-0.13665	0.270941
VIRMA	0.136592	0.870035
CBX4	-0.136578	3.05858
ATMIN	-0.136571	1.35897
PIK3CG	0.136495	3.79584
NCL	-0.136467	1.03437
ING3	0.136436	0.881782
TGIF1	-0.136383	1.08537
UBE2S	-0.136371	0.872486
GFM2	-0.136145	1.31236
BUB1B	0.136144	0.732273
FCSK	-0.136135	3.58346
PSMG4	-0.136083	0.423507
ZNHIT2	0.136022	0.858518
EIF4H	-0.135948	1.82128
DHDDS	0.135928	0.609701
RFT1	-0.135911	1.05468
OGT	-0.135818	0.70672
PRKAA1	0.135623	2.44631
PPIL2	-0.135482	0.799886
UNC5B	0.13539	3.44661
MCRIP2	-0.135298	1.85396
TMC5	0.135262	2.76729
RNF11	-0.135262	3.26217
ATP6V0D1	0.135205	0.773487
PHB1	-0.135131	0.660948
PRRC2C	-0.135095	1.788
TMEM179B	-0.13502	2.91903
OR4D11	0.135012	3.83298
BRAF	0.13499	0.653566
ERCC2	-0.134962	0.857581
ADORA2A	0.134702	4.28644
ARTN	-0.134668	2.19785
OR51V1	0.134638	3.78504
COX6A1	-0.134606	1.28493
SUSD2	0.134206	5.68975
SPRING1	0.134123	1.35563
DCTN6	-0.134105	0.892249
PYM1	-0.134101	1.67487
CCDC30	0.134067	2.07425
NAMPT	0.134063	0.517623
SLC25A25	-0.134054	2.31704
MRPL57	-0.134038	0.460483
NUP133	0.134029	0.876855
INA	-0.134011	2.17609
C3orf38	-0.133849	0.832965
GPKOW	0.133798	0.873016
ADAR	0.133788	0.552802
BOP1	-0.133715	0.77763
MTFMT	-0.133711	1.99835
ZNF318	0.133699	2.31617
COMMD5	-0.133625	2.53344
FGF2	-0.13353	3.5073
XRCC2	-0.13351	0.785436
LLGL1	0.133498	2.94605
PHC1	-0.133453	1.76301
HLA-A	0.133452	2.70394
NFE2L3	0.133441	1.87659
FOSL1	0.133435	0.663033
SLF2	0.133385	1.76633
TWF2	-0.133378	1.86408
PUM3	-0.133354	2.50871
ITGB3	0.133326	2.05504
AP2B1	-0.13332	1.9832
NDUFAF5	-0.133285	1.49324
RFPL3	-0.133182	3.67031
SLC51A	-0.133054	4.05234
H2BC6	-0.132984	1.07808
NOP16	0.132959	0.7214
MED9	0.132957	0.868688
TENT4B	0.132924	1.31796
WDR26	0.132848	0.778414
MRPS10	-0.132825	0.968715
H2AC17	-0.132808	1.1682
ANAPC5	-0.132802	1.00202
METTL17	-0.132763	0.978606
SLU7	0.132539	0.813735
PPTC7	-0.132439	1.56418
CCDC167	-0.132401	4.57622
SMIM6	-0.132336	2.66124
EMILIN2	-0.132334	5.52572
EEFSEC	-0.132188	0.614958
IMP3	-0.13218	0.667866
ZNF337	-0.132038	4.05744
CRACD	0.132021	2.25401
SFR1	-0.132015	1.71859
PQBP1	-0.131998	1.92514
ZNF688	0.131917	2.89253
ZNF639	-0.131873	2.49786
LIG4	-0.13187	2.07976
SLC25A3	-0.131827	0.839542
SLC35B1	-0.131806	0.64673
ZFAT	-0.131775	1.56199
TMEM231	0.131775	4.67535
CSE1L	0.131639	0.78083
VAV3	0.13162	3.2496
HAND2	-0.131558	2.10503
GLYR1	0.131552	2.59076
CCNE1	-0.131542	0.912812
ARF1	-0.131527	0.707651
NDUFS1	-0.131414	0.716083
NUP160	0.131399	0.851871
GLCE	-0.131379	2.53898
RPL37	-0.131278	0.564305
SRSF1	0.131146	0.712017
POLRMT	-0.13103	0.833948
LCMT1	-0.131009	0.762215
RBPJ	-0.13098	1.37927
GJA3	0.130855	1.47421
MTRF1L	-0.130845	0.975093
MAP3K19	0.130799	2.7143
ENO1	0.130775	0.546374
DUSP4	0.130719	0.800729
DRAP1	-0.130719	1.04839
VCL	0.130654	1.17182
NEO1	0.13064	2.34784
ANO5	0.130621	3.27742
RBFA	-0.130555	1.47546
RPL13	0.130528	0.692233
NOL6	-0.130108	0.845646
PITPNB	-0.130072	1.74835
BRAT1	-0.129821	0.585725
DLX2	0.129629	3.65753
POLR2C	0.129612	0.683017
GFRA3	-0.129607	2.93885
SLC66A1	-0.129602	3.07898
RIOK2	0.129452	1.19797
FOXM1	0.129389	1.11651
SMAD9	0.129305	2.99203
RPL24	-0.129265	0.525038
CTR9	0.129241	1.01862
ELP4	0.12906	1.23013
IL36A	0.129025	2.27295
FURIN	0.128992	0.646829
SGPP1	0.128988	2.22487
CDC16	0.128942	0.496561
COX14	-0.128924	1.59631
MBOAT4	-0.128882	1.59265
FAM200B	0.128856	1.77192
ZNRD2	0.128844	1.82825
COMMD3	-0.128826	1.39726
TRIM9	0.128825	1.98606
CNIH4	0.128815	1.17273
SMS	0.12878	1.95266
GNAO1	0.128709	2.8765
FEN1	-0.128584	0.544427
ZNF589	0.128564	3.47888
SKP2	-0.128533	0.454375
IL17D	-0.128476	2.01534
NDUFV2	-0.128466	0.733237
VENTX	-0.128389	2.0659
MRPL23	-0.128337	0.969935
SMC2	0.128292	0.746049
CNTNAP3B	-0.128291	1.85594
SRRT	-0.128288	1.0617
TMED2	0.128247	0.702232
ZBTB2	-0.128229	1.75058
ALG12	0.128174	1.06265
PPP2R2A	-0.128062	0.653393
COA5	0.127919	1.06175
ANKRD13D	-0.127911	2.32172
SF3B3	0.127892	0.586259
ZNF585A	0.127872	2.19763
VPS16	-0.127802	1.18617
DPM2	0.127729	1.09315
ZIK1	0.127708	3.2289
MYO3A	0.127696	4.16
IRF2BP2	-0.127668	0.764598
BIN3	-0.127617	3.16396
TEX22	-0.127493	2.6272
TENM3	-0.12743	4.32227
PRR22	0.127395	2.3869
ADCY9	-0.127365	2.91185
TINAG	0.127333	2.4636
NDUFB5	-0.127329	1.2558
RPLP2	0.127317	0.62429
TNS3	0.127268	1.29352
XAGE2	0.127203	2.15581
CLTC	0.127202	0.461877
CNOT8	-0.127188	3.0615
SCGB2B2	-0.127125	3.14487
ZNF8	-0.127095	2.22816
SF3A2	-0.127067	0.715509
PFDN2	0.127015	0.593808
RFX5	0.126973	2.55976
CD163L1	-0.12696	3.73348
ASCC3	0.12691	0.978739
SLC25A19	-0.126885	1.13269
LST1	0.126875	1.72789
CPSF3	0.12685	0.802761
GAB1	-0.126818	1.14234
UTP11	-0.126815	1.18296
MRPL51	-0.126804	1.08164
FAM9A	0.126726	2.69671
THOC3	0.12667	0.621889
PUF60	0.126628	0.533322
OTOP1	0.126607	1.42551
CDIN1	-0.126581	0.762285
MECR	-0.126465	1.68139
ZNF687	0.126456	2.03843
LYSET	-0.126424	2.48774
MAJIN	0.126385	2.42829
HOXC10	0.12636	2.63162
MC1R	-0.126331	2.01946
ITGB5	0.126305	0.58109
RBM48	0.12629	0.944775
WBP11	0.126142	0.729686
DBR1	-0.126133	0.416059
TUBB2A	-0.125987	2.09183
SRRM1	-0.125932	1.1737
PRDX6	-0.125883	1.91745
CHKB	-0.125881	2.91531
MAK16	-0.125867	0.577582
SLFN13	0.125814	1.82941
RPL41	0.125763	1.17903
UXS1	0.125741	0.56642
ALG13	-0.125699	0.46727
PTP4A1	-0.125612	1.3405
UPF3A	-0.125554	1.85966
CCDC78	-0.125553	1.98188
SERPING1	0.125552	3.09991
FDPS	0.12555	0.477639
EGFL7	0.125505	2.33908
SLC16A5	-0.125423	1.60088
DDX28	-0.125388	1.20892
COX19	-0.125274	0.955534
B3GALT6	-0.125271	1.35585
HOXA13	0.125114	2.05924
ADAM8	-0.125102	2.24907
AAMP	-0.124999	0.778367
P2RX2	-0.124977	2.01911
MRPL46	-0.124932	0.951405
ALG9	0.124917	1.42945
CTTN	0.124887	1.98556
PARN	-0.124878	1.21286
ZNF727	0.124862	3.21011
MTHFD2L	0.124815	2.07687
VCP	0.124785	0.46414
PLEKHG5	-0.124723	2.75793
LIME1	0.124692	2.73388
CCDC115	-0.124679	0.491706
HCN2	-0.124675	1.66333
RBM34	-0.124597	1.66788
GTF3C5	-0.124574	0.97764
RERG	0.124569	2.10371
GGNBP2	0.124515	0.817865
ZNF326	0.124405	3.4197
BMPR2	0.124356	2.08723
DDX55	-0.124338	0.672168
PDGFRA	-0.124327	1.26059
DDX10	-0.124148	0.65984
TARBP1	-0.124139	2.20397
EFTUD2	0.12412	0.748338
NOC4L	-0.124062	0.772415
ZFX	0.124053	0.872867
GPR137	-0.124025	1.96547
CADM1	-0.124004	2.41523
NUMB	-0.123947	1.76653
MTRFR	-0.123882	1.56934
ZNF557	0.123833	2.3703
TIMM44	-0.123798	0.943674
TBX3	0.123724	1.33503
FAF2	0.123714	0.632274
RNF4	0.12371	0.599689
FEV	0.123675	1.59381
RPL5	0.123639	0.542874
DOT1L	0.123565	0.825943
PIK3R3	0.123519	2.47843
GJA1	0.123456	2.64082
DAPP1	-0.123406	2.7949
OSBPL9	-0.123342	2.01442
PSME1	-0.123322	1.50813
KLHL21	-0.123249	2.19394
RAD51D	-0.123247	0.656891
UROD	0.123204	0.354414
WDR4	-0.123181	0.885249
SMG5	0.123171	0.846614
AASDHPPT	-0.123145	1.13812
STAMBP	0.12305	0.573101
GEMIN8	-0.123042	0.903503
CSPG4	-0.123038	2.71398
CCDC9	-0.122986	2.07735
PRR12	-0.122879	1.65899
TEDC1	-0.122857	0.701659
FBLIM1	-0.122801	1.41061
SLC6A9	0.122716	2.78247
DNAAF5	-0.122705	0.984226
NGRN	-0.122623	1.43108
PAK1IP1	-0.122621	0.573872
RPUSD3	-0.122598	0.971596
SEMA3A	0.122461	3.51357
CCDC117	0.122403	2.79419
RANBP1	0.122361	1.17153
SBDS	0.122343	0.304178
AIFM1	0.122263	0.517621
ATG12	-0.122197	1.91165
NPAT	-0.122141	0.905928
MED4	0.122102	0.754491
SIRT3	-0.122014	1.29762
KALRN	0.122	2.7683
TUBD1	-0.121953	0.921006
GOT2	0.121946	1.32025
ASPM	0.12193	0.970928
TMEM169	0.121812	2.44511
GTPBP4	-0.121778	0.430457
SH2D2A	-0.121713	2.35633
TMEM11	-0.121676	1.90759
U2AF2	-0.121563	0.60978
TDP1	-0.121404	2.04499
USP36	-0.121354	1.09506
STIP1	0.121265	1.35385
OGFR	-0.121227	1.23102
CCND3	-0.121209	0.591914
SLC25A52	0.121148	2.69183
FBL	-0.121123	0.603016
EFNA3	0.121075	1.84367
RPS27L	-0.121019	1.99079
MRPS9	-0.120926	0.877264
TNFRSF25	-0.120853	2.83399
OR6F1	-0.12081	1.85916
RPUSD4	-0.120781	0.80393
R3HDM1	-0.120767	2.31473
H1-4	-0.120726	1.24935
BCAS2	0.120646	0.882453
TRIM61	-0.120634	1.48403
EME1	-0.120621	2.04513
PLPPR5	0.120536	2.48329
TPCN1	-0.120503	3.50484
CFHR1	-0.120459	1.73988
MRPL43	-0.120459	0.543953
PAK4	0.120403	2.03657
STK11IP	-0.120394	2.45507
CAMSAP2	-0.120335	1.5324
POLD3	-0.120308	0.625026
DIPK1A	0.120224	2.00963
KLHL4	-0.120202	3.03923
ZBTB17	-0.120127	1.43459
RABGGTA	-0.120125	0.695862
SNAPC5	-0.120101	0.56323
PGS1	-0.120087	0.649562
PPP4C	-0.12008	0.563635
H2BC4	-0.12002	0.639967
ZNF561	0.12002	1.49757
CBLN1	0.11995	2.13057
ME1	0.119914	2.53371
SELENOI	-0.119884	1.29849
SUPT7L	-0.119881	0.757579
RBM5	0.119873	1.02751
ZNF579	-0.11986	2.12552
DOHH	-0.119843	0.79025
METAP1	0.119796	0.568449
AHNAK2	-0.119796	2.19417
FIP1L1	-0.119793	0.925654
TOMM40	-0.119785	0.566218
SDC3	0.119752	2.27915
NPLOC4	-0.119718	0.705897
ANKRD17	-0.11962	0.849228
MIP	0.119611	2.34782
XRN2	-0.119582	0.628967
LAMTOR3	0.11955	0.627205
CTU2	0.119541	0.77971
ZNF14	0.119519	2.39832
ARHGEF28	0.119497	2.36115
HOMER3	0.119495	2.13278
BZW1	-0.119409	2.44587
PCDHGA9	0.119338	3.04788
POTEI	0.119296	1.16358
HNRNPU	0.119282	0.571974
SEPHS2	0.119249	0.293869
ERCC1	-0.119216	2.31687
SMC5	0.119101	0.781178
ATP4A	0.119042	3.08143
SPOP	-0.118998	1.6576
TRAPPC11	0.118972	0.895284
EOLA1	-0.118914	2.03007
SCO1	-0.118893	0.958039
SLC15A3	-0.118854	2.02344
RPL30	-0.118819	0.858869
ELAC2	-0.118767	0.726149
ZSWIM7	-0.118711	1.83623
N4BP1	-0.118709	2.19427
ACSF3	0.118691	2.70928
CAND1	0.118676	0.771429
CLDN19	0.118627	2.23538
PRKCE	0.118597	1.47008
RAB21	0.118557	1.3245
TPBGL	-0.118477	1.93709
MAPK10	0.118453	2.29439
TMEM18	-0.118417	2.36969
MEN1	-0.118414	0.486702
SNAI2	0.118387	0.844284
NUP93	0.11838	0.625047
EIF3L	-0.118354	1.24669
NDUFAF3	-0.118315	0.783209
UBFD1	-0.118273	1.71278
TBX2	-0.118226	1.76412
ACTR1A	-0.118216	0.354917
CCSAP	-0.118207	1.70369
AAAS	-0.118206	1.17493
H3C8	-0.118147	1.17954
ENTPD4	0.118024	3.31915
CIART	0.117969	1.82048
FGF18	-0.117957	3.1083
RAD23B	-0.117952	1.92122
PRDM7	-0.117922	2.12274
PHYH	-0.117919	2.81073
RNF207	-0.11788	1.41789
COA3	-0.117819	1.07468
BRI3	-0.117774	1.82021
VPS8	-0.117771	1.26711
POM121C	0.117656	0.896594
B3GNT4	-0.117551	1.89331
RER1	-0.117545	1.13637
BMP10	0.117505	3.1976
ZFP36L2	0.117495	0.985275
POLR2D	0.117489	0.555127
TNPO3	0.117482	0.733076
DNAJC19	-0.117359	0.674781
ATP5PB	-0.117298	0.840779
DUOXA1	-0.117275	1.67328
HLA-C	-0.117273	1.43403
ZDHHC24	-0.117207	1.28706
FLT3LG	-0.117195	2.17547
DNAJC5G	0.117122	2.2529
CLNS1A	0.116982	0.491193
SP2	0.116944	1.42777
UBE2Z	0.116931	1.15268
ZPBP2	0.116916	1.96816
CUL4B	0.116899	1.34838
TP53RK	0.116892	0.670423
RTN4RL2	-0.116858	2.58449
EIF5AL1	-0.116818	1.07789
GIGYF1	0.116729	1.66766
KAT7	-0.116717	1.3147
SNRPA1	0.116671	0.398807
SSR1	-0.116659	1.33258
PDS5B	-0.116631	1.15074
MCM2	-0.1165	0.594457
SNRNP200	0.116451	0.462823
MEGF8	-0.116433	2.76237
APIP	0.116315	1.80822
POLR1F	-0.116289	0.550688
SETD2	0.116125	0.979452
RNF152	-0.116066	2.77059
MAGEB18	0.116023	3.21402
PDE4DIP	0.115968	0.911526
ZNF507	0.115872	3.13609
NOL9	-0.115869	0.718298
BICDL2	-0.115853	1.75369
GUK1	-0.115803	0.357501
SWAP70	0.115779	2.60121
PARP1	-0.115759	1.8272
ZBTB18	-0.115747	1.53326
APOC1	-0.115664	1.65892
MTNR1B	-0.115659	2.60268
NCOA6	-0.115595	1.17368
NRDE2	-0.115579	0.830774
TNKS	-0.115564	1.4985
LDLRAD1	0.115512	2.79335
SGCA	0.115485	1.83073
TRMT10C	-0.115484	1.05404
EMD	-0.115466	2.17256
CDC42	0.115453	0.39555
PAFAH1B2	-0.115428	2.15733
HNRNPM	0.115418	0.523097
PRCC	-0.115407	1.46363
TAF10	-0.115367	0.843194
MRPS28	-0.115323	1.18221
NID2	0.115307	3.18228
ANLN	0.115305	0.813262
BOD1	-0.115259	1.96023
HEATR6	-0.115233	1.56976
ULBP3	-0.115224	1.84759
ARMC7	-0.115202	0.441322
SREBF1	0.115134	0.528598
UBQLN1	-0.115122	1.73246
ARHGAP23	-0.115091	1.74035
MIF	0.114999	2.42141
MCM10	-0.114984	1.15003
EPB42	-0.114977	2.11454
POLR2F	0.114971	0.662252
CSNK2A2	0.114942	1.54312
JAML	-0.11494	2.38385
CRB3	-0.114906	1.77701
PRDM10	-0.11484	1.19532
RPL39	-0.114811	1.04179
GIGYF2	0.11477	1.04667
USP34	0.114675	1.33064
UROC1	-0.114628	3.63212
STRADA	0.114624	2.18382
EPHA1	-0.114593	2.26609
FARS2	-0.114477	0.551147
C1orf131	-0.114471	1.20134
INHA	-0.114448	2.26902
PEX1	0.11443	0.925132
FKBPL	-0.114374	1.13433
UBE2G2	0.114373	0.755453
ST3GAL6	0.114348	2.12331
TCP10L	-0.114336	2.83191
CKAP5	0.114309	0.424515
GSK3A	0.114293	1.48548
NR2E1	-0.114266	1.9851
HSF4	-0.114256	2.52955
FANCC	-0.11425	1.34384
DOCK10	0.114217	2.04147
SDHAF1	0.114186	1.23517
KCNIP3	-0.114168	1.62745
PDHA2	0.114164	1.91442
TTC9C	-0.114139	1.94257
H1-10	0.114137	1.69975
BLTP2	-0.113954	1.04301
PCID2	-0.113933	0.69499
ARHGAP29	0.113897	0.943104
FAM32A	0.113873	1.02134
TRMT61B	0.113834	1.76371
HERC6	-0.113817	2.22337
SMYD5	0.113816	1.79011
RSL1D1	0.113808	0.642097
EXOSC2	0.113741	0.688151
UFC1	0.113704	1.17407
UQCC2	-0.113693	1.41551
IL36B	0.113693	2.05686
CHCHD1	0.113643	0.899245
SREK1	-0.113629	1.05758
MAU2	-0.113624	0.467503
IFITM2	-0.113545	1.06732
DUSP19	0.113542	1.88845
PDHX	0.113529	1.82069
SGPL1	-0.113492	1.97522
ACD	-0.113428	1.10291
REX1BD	-0.113415	2.08792
C16orf86	-0.113409	1.60749
MRPS11	-0.113379	0.444116
RSBN1L	-0.113351	2.36629
GTF2A1	-0.113349	0.811639
ZCCHC7	0.113333	1.71451
IRF9	-0.113315	1.33126
MFSD2B	-0.11331	3.04631
TYMP	-0.113301	2.4005
FUT6	0.113296	1.97594
KRBOX1	0.11328	2.74837
KBTBD8	0.113271	2.38831
TCERG1	-0.113264	1.02818
ASB7	0.113239	1.78505
CSRNP1	-0.113232	2.18144
FPGS	0.113219	0.452032
STARD3NL	0.113178	1.84484
HPS3	-0.113164	2.00823
NDUFS7	-0.113147	0.990113
SSH1	0.113125	2.13302
CDCA8	0.113086	0.464248
CSMD1	0.113078	2.85656
NFKBIB	-0.113062	1.67899
MRPL20	-0.113022	0.575782
MAP4K4	-0.112998	1.02061
RAI1	-0.112965	2.18456
ECT2	-0.112962	0.50845
DMAC2L	0.112959	2.85714
CYRIB	-0.112946	1.17245
ZNF677	0.112785	2.43832
SLCO1B3	0.112771	2.99326
CXorf58	0.11277	2.37023
CENPW	0.112769	0.354211
DHX15	0.112764	0.75689
HAX1	-0.112746	1.38603
VPS41	0.112643	0.630925
NUDCD1	-0.112624	1.70699
ELAVL1	0.112594	0.84679
NET1	-0.112574	2.45144
AKIRIN1	-0.11257	1.05107
PPP2R5C	-0.112521	1.15878
SETX	-0.112486	1.87049
SPATA21	-0.112454	2.11206
STAT5B	0.112452	1.71704
ZNF134	0.112427	2.40754
NHEJ1	-0.112401	1.7167
HOXA10	0.112398	2.18988
CNOT4	-0.112386	0.918086
FSCN1	-0.11231	1.76602
CYP4F11	-0.112198	1.31216
BAG2	-0.112107	1.89346
NMB	-0.112072	2.64404
PEBP1	-0.111991	1.8651
USP15	-0.111984	1.28808
PRR30	-0.111968	2.01578
RANBP9	0.111852	1.45759
MTF1	-0.111809	0.867216
PCLAF	-0.111798	2.43626
ZNF746	-0.111773	2.37181
EEF1B2	0.111749	0.53992
LAMC2	0.111658	2.77652
RACGAP1	-0.111655	0.516992
ZNF511	-0.111652	0.920387
PNPLA8	0.111647	1.87469
BTG3	-0.111641	3.18201
HOXA9	0.111616	1.74261
EDIL3	0.111595	2.20123
ZFYVE16	0.111482	1.80586
HNRNPA1L2	0.111467	0.952606
NOL8	-0.111308	0.961534
VPS33A	-0.111306	0.552481
UFSP2	0.111297	0.97879
TUB	-0.111269	1.91025
CMTR2	-0.111249	1.05395
KRT27	0.111184	1.63559
ISCA2	0.111169	0.565779
SLC6A12	-0.111168	2.50738
XRCC5	0.11105	0.869347
SPNS3	-0.111015	3.12209
PSMB2	0.110991	0.588271
AFG2B	-0.11094	0.393775
ZNF468	0.110873	1.3105
NDUFC2	-0.11084	0.70448
STX19	-0.110833	2.46733
ATRIP	-0.110761	0.902916
CIR1	-0.110702	1.19735
STEAP2	0.110654	1.6538
KIF2A	0.110628	1.02092
PTOV1	-0.110565	1.73519
EFCAB3	0.110551	3.23327
RCN1	0.110542	1.64869
TMEM222	-0.110449	2.85564
USP38	-0.110369	1.5271
SLFNL1	0.110313	2.09299
ABCB7	-0.110287	0.477728
RPL8	-0.110283	0.432246
KISS1	-0.110283	1.94785
MAP1LC3B2	-0.110271	1.03608
COG3	-0.1102	0.507592
PRTG	0.110149	2.48874
MRPL24	-0.110112	0.995273
SOWAHC	0.110098	1.80587
KLHDC3	-0.109984	1.50021
COL8A2	0.109849	2.06933
SAMM50	-0.109843	0.802194
PPP5C	0.109819	1.61506
RASA4B	-0.109804	1.91385
TRA2B	-0.1098	0.583384
GSK3B	0.109769	0.955221
DNAJC2	-0.109743	0.954477
ADAM22	0.109733	2.57683
OR5L2	0.109714	1.75527
CDH11	0.109669	1.85053
PLA2G4D	0.109666	1.92409
ARK2C	-0.109632	2.18117
FBXL8	-0.109616	2.06796
MBD1	-0.109576	1.92347
ZNF132	-0.109568	2.29818
FLVCR1	-0.109553	0.962712
GOT1L1	0.109503	2.801
GCFC2	0.109459	1.95398
TOP3A	0.109425	0.628768
HSPE1	-0.109424	0.416786
EID2B	-0.109318	2.11605
ARRDC3	-0.109317	1.07044
KIRREL3	-0.10928	2.16571
NUDT16L1	-0.109208	1.45306
UBE3D	-0.109179	0.921391
PRMT2	-0.109134	2.10255
SLC6A15	0.109126	2.33052
BRF2	0.10906	0.528909
RBM17	-0.109038	0.617946
RXRA	0.109032	1.13451
POLR3D	0.109009	0.802885
MS4A4A	0.109009	2.70465
KNL1	0.109002	0.84077
SMIM1	-0.10895	1.87694
PTGR1	0.108873	2.36304
CLUH	-0.108864	1.18026
AGRN	-0.108794	2.0661
ATG101	-0.108771	1.22288
ZMYM4	-0.108768	1.75682
YIPF2	-0.108753	1.59293
IPO5	-0.108745	0.921673
SOX6	0.108671	2.64286
SYT5	-0.108641	1.4869
PUS3	-0.108636	1.19962
SNRK	-0.108586	1.78625
TMEM161B	-0.108553	1.47914
FAM193A	0.108533	1.28019
RELL1	-0.108487	2.17661
RPS24	-0.108459	0.469262
OVOL2	-0.108457	1.36215
CDC40	0.108391	0.673906
USP30	-0.108366	1.62233
TMEM40	-0.108326	2.29323
FBXO7	0.108311	0.901897
CMPK1	0.108309	0.498992
AQP4	-0.108307	2.22421
CHL1	0.108215	2.55817
DBX2	0.108212	2.18107
TSACC	0.108192	2.01208
POTEH	-0.10818	0.882705
ZNF611	-0.108154	2.21397
ZFP69	0.108084	1.54823
ADAMTS5	0.108068	2.28385
RAPGEF1	0.10803	1.38587
PPIL1	0.108017	0.379783
KXD1	0.108016	1.33108
UPF2	-0.107982	0.621286
FAM86B2	0.107923	1.94009
AFM	0.107893	2.4467
HOXD10	0.107875	2.20212
CCDC51	0.107831	0.602855
VPS4A	0.107809	0.493999
MTIF2	-0.107794	1.64113
GLIS2	-0.10778	1.6382
PDGFA	-0.107741	2.79792
PDZD8	-0.107661	2.01431
POU6F2	0.107623	2.89705
ROMO1	-0.107581	0.47685
AK1	-0.107544	2.02326
ATP13A1	-0.107499	1.23982
TNRC6B	0.107421	1.98471
NT5C	-0.107384	1.78975
SUPT20H	-0.107253	0.537394
SMCO4	-0.107249	1.8716
POLR2H	0.107213	0.624008
YARS2	-0.107211	0.267425
RB1CC1	-0.107211	0.844621
GORASP2	-0.107199	1.17758
CNOT7	-0.107192	1.19578
TPH1	0.10716	2.76635
NOB1	-0.107139	0.717292
TGS1	0.10707	0.79059
DPP10	-0.10693	1.91797
HBQ1	-0.106926	2.66205
RHBDF1	-0.106878	1.4076
RPS6KA3	0.106821	1.63086
BMS1	-0.106808	0.782229
MACROD2	0.10673	2.42547
NHLRC1	0.106696	2.32947
XPOT	0.106602	0.835078
PPIL4	0.106602	0.643761
CDHR1	-0.106601	2.27759
ITCH	0.106582	2.14684
MKNK2	0.106577	1.19969
NDUFAB1	0.106564	0.535183
ZNF280A	-0.106536	2.27834
E2F7	-0.106461	1.24206
NUP107	0.106406	0.908065
TREML1	-0.106377	2.44207
MT3	0.106367	2.14696
GPD1L	-0.106319	1.90505
OR2A14	0.106227	2.07025
MGAT4A	0.106175	1.78246
RBM10	0.106076	0.673499
ATP5F1A	-0.106071	0.616364
DFFB	-0.106026	1.24966
TECR	0.106011	1.2408
EEIG2	0.105989	1.631
CERT1	0.105985	1.31793
ICMT	-0.105959	0.85002
ADGRL3	0.105947	2.14236
PRELID3B	-0.10591	0.393389
NUP214	0.105874	0.703994
CDK5R1	-0.105864	2.15722
CDK5RAP3	0.105855	1.21793
SIRT7	0.105832	1.28253
MTX3	0.10583	2.22472
ZFAND3	-0.10579	1.91775
PUS1	-0.105717	1.34144
ARL4A	-0.105689	1.45621
SH3YL1	-0.105679	1.40082
LETM1	-0.105652	0.418137
XYLT1	0.105652	3.37653
ERCC6L	-0.10559	1.04142
TPD52L2	-0.105583	2.47377
EMC7	0.105542	0.48106
FAM181A	0.105511	1.67835
RBM8A	0.105482	0.378992
MGLL	-0.105403	1.94536
DUSP28	-0.105385	1.49379
CYP3A5	0.105372	1.94849
FOXO3B	-0.105319	0.67686
OR8U1	0.105302	2.12725
MRPS26	-0.105241	0.717517
HNRNPF	-0.105241	0.935377
PLPP7	0.105239	2.36301
IRX6	0.105229	2.67571
ANAPC7	0.105215	1.29073
OTUD7B	-0.105169	2.30765
FECH	0.105158	0.537495
RAB3A	0.105146	2.16992
NECTIN1	-0.105064	1.95135
COX4I1	-0.104974	0.810167
SSC4D	-0.104971	1.5362
GNG10	-0.104965	1.72554
E2F1	0.104947	0.79708
C22orf39	0.104947	1.44516
EIF1AD	-0.104946	0.523038
C1QBP	-0.104945	0.758143
TPR	0.104933	0.759963
MRPS5	-0.10491	0.658962
TRERF1	-0.104883	1.80715
MAEA	0.104839	0.722515
ZNF514	0.104829	1.90085
SYK	0.104825	1.30296
RABIF	0.104784	0.589025
OR4A47	0.104743	1.04722
SLC25A17	0.104741	1.93471
DHX16	-0.104728	0.810282
PTPRF	-0.104718	1.49835
HCCS	-0.104715	0.791791
PAFAH1B1	0.104685	0.441358
YAP1	-0.104658	0.471542
UGT3A1	0.104652	2.43807
CAMK1D	0.104621	2.46111
SLC26A1	-0.104571	1.82145
TTC39C	-0.104508	1.21055
MPHOSPH8	-0.104504	0.995247
CDK7	0.1045	0.453942
EIF1	0.104407	0.420263
TTC27	0.104393	0.452672
H2BC7	-0.104361	2.01342
CHRAC1	-0.104328	1.53005
COL6A3	0.104292	2.13486
FGG	0.104289	1.68311
MCAT	-0.104265	1.12704
AKAP6	0.104231	2.16826
NCBP2	0.104229	0.364869
GHR	0.104141	2.65814
ZNF7	-0.104122	1.84836
IP6K2	-0.104062	1.98093
ALYREF	0.104038	0.569875
LDB3	-0.104009	2.28452
TMEM218	-0.104003	2.13325
IPPK	0.10398	0.497641
NFIX	0.10397	2.45844
SPTSSA	0.103962	0.648029
HES3	-0.103862	1.51601
AARS1	-0.10385	0.441871
SEL1L2	0.10382	3.40864
L3MBTL3	-0.103777	1.34447
IPO9	-0.103763	0.531462
LZTR1	0.103753	1.1661
CENPB	0.103714	0.979163
H2AZ1	-0.103691	0.495768
CLCC1	0.103669	1.05331
CIAO2B	-0.103652	0.446313
RBM28	-0.103639	0.781056
SLFN12	0.103566	2.16616
SLC7A6OS	0.103561	0.546188
SDCBP	-0.103552	1.60279
MED14	0.103521	0.612284
VPS26B	-0.103512	2.44788
IRS1	-0.103482	0.953469
DYNLL1	-0.103426	0.498911
GTF3C6	-0.103373	0.749843
CENPF	-0.103369	1.08559
LUZP2	0.103368	2.43359
CMTM2	-0.103324	2.15974
ADAM23	-0.103321	2.1993
DROSHA	-0.103315	0.941799
AQR	0.103253	0.645878
PPP4R3B	-0.103082	1.66942
ZBTB11	-0.10308	0.516869
PRRG1	0.102981	2.2113
IRX5	0.102975	1.94505
RTKN	-0.102923	1.32824
EFL1	0.102911	0.559608
AK3	0.102903	1.74146
EPHX3	-0.102899	2.29326
TFPT	-0.10286	0.926437
NIFK	-0.102827	0.625406
CSTA	0.1028	1.63776
PSAT1	0.102761	1.39521
USP37	-0.102748	0.633989
SPARC	-0.10274	2.60862
MPG	-0.102675	2.27703
SLC44A3	0.102673	1.33919
UBR4	0.102647	0.343395
TMCO3	-0.102613	2.07948
AIG1	-0.102531	1.83422
CLP1	-0.102519	0.712221
GDA	0.102476	2.01511
PSG4	0.102439	1.72954
BORCS8	-0.102433	1.41313
BTBD2	0.10241	2.08769
CEP192	-0.102407	0.593595
MAP2	0.102407	1.59478
PFKL	-0.102358	2.22104
TTI1	-0.102355	0.641326
CHRND	-0.102258	1.72808
PPP6R2	-0.102233	1.27403
ATP5F1E	-0.102213	0.540012
GTPBP8	-0.102159	0.784078
NOP58	-0.102097	0.377441
C6orf136	-0.102033	1.44461
CSTF2	-0.102028	0.830573
ERBIN	0.101975	1.98575
CYP20A1	-0.101973	2.52755
LSM5	0.101951	0.728172
NCDN	-0.101947	1.4462
IFNA21	-0.101942	1.32878
PPARGC1B	-0.101903	1.00683
KIAA1217	-0.101865	1.63514
FUT8	-0.101844	1.9871
IMP4	-0.101823	0.728391
RBKS	-0.10181	2.07072
SH3GLB2	-0.101777	2.27758
WDR18	-0.101773	0.367023
THAP12	-0.101762	0.717118
SIAH1	0.101672	0.781584
EPB41L3	0.10158	2.51233
TRMT10B	0.101547	2.62066
MT1HL1	-0.101527	1.30692
RBBP8NL	-0.101525	1.82463
FADD	0.101513	0.658277
SKI	-0.101512	1.21994
PER2	-0.101508	1.67362
DCUN1D2	-0.101446	2.79182
UBE2T	-0.101422	0.9792
RPIA	-0.10138	0.565914
G6PD	0.101326	0.652233
KCNH2	0.10131	1.9827
CCDC121	-0.101309	1.56436
DUSP8	-0.101254	1.41646
PRB2	-0.101245	0.969668
RINT1	0.101236	0.73337
FUBP1	0.101176	0.873479
EMC2	-0.101137	0.652768
NOS1AP	-0.101127	1.57998
PGLS	-0.101082	1.22945
HMMR	-0.10106	1.64484
TNRC6A	0.101032	1.65711
RREB1	-0.101021	0.962555
CRLF1	-0.101003	2.18848
ARHGAP33	-0.10095	2.1328
SH3PXD2B	-0.100927	2.17413
ZNF551	-0.100914	1.67167
CHRNG	-0.100896	1.40836
SEL1L	0.10088	1.18246
DUSP12	-0.100849	1.46941
BCL2A1	0.100785	1.68211
RPS16	-0.100764	0.498755
RPS11	-0.100702	0.381884
RBFOX3	-0.100671	1.61074
WSB2	-0.10066	1.05466
NDEL1	0.100652	2.03265
PITRM1	0.100646	0.594728
CLEC11A	-0.100632	2.08755
BNIP1	0.1006	0.680182
TNFSF13	0.100581	3.27226
IKZF4	-0.10058	2.51485
MDN1	0.10056	0.469357
IFIT3	0.100524	1.46366
COG5	-0.100475	0.675653
CES5A	0.100462	2.34654
NFATC2IP	0.10042	1.22837
POLR3A	0.100399	0.373192
ATG16L2	0.100362	1.57529
NECTIN3	-0.100332	2.04392
NUSAP1	-0.100324	1.71655
CENPJ	-0.100287	1.22131
C22orf15	0.100276	2.20468
PWWP2B	-0.100274	2.04319
UBQLN2	-0.100246	2.5117
SLC12A3	0.100245	2.41493
THNSL2	0.100237	2.03677
GGN	-0.100216	1.13163
BANP	0.100195	0.700766
ZYX	-0.100182	1.71246
GRK7	-0.100176	1.74281
MRPL39	-0.100154	0.493233
C20orf96	0.100133	1.93131
SHCBP1L	0.100126	2.17723
GTF2IRD1	0.100123	1.70714
OR5M3	0.100063	1.93189
POP1	-0.10004	0.688347
CLASRP	-0.100035	0.86456
SRGAP3	-0.100006	1.69039
KLHL33	0.0999991	2.07196
PSORS1C1	0.0999984	2.98498
OR10H1	-0.0999813	1.47053
UBAP1	0.0999461	0.696001
WFDC5	-0.0999167	1.83011
LRRC25	0.0998604	1.78112
[truncated: 15,917 more rows]

## Sheet: 1b
Others	RT	SCCOHT
-0.141435	0.0589042	-0.513778
-0.263209	-0.102108	-0.673662
-0.179837	-0.227789	-0.599573
-0.132977	-0.219962	-0.659619
-0.0638847	-0.686926
-0.141129	-0.714136
-0.117215	-0.193417
-0.627197	-0.596286
-0.108698	-0.547938
-0.644468	-0.0738656
-0.162444	-0.853791
0.109927	-0.221132
-0.292301	-0.163703
-0.2146	-0.116594
0.0185599	-0.21343
-0.195813
-0.223066
-0.0530919
0.115485
-0.114369
-0.30681
-0.155181
0.134748
-0.142078
-0.0803526
-0.276753
0.211586
-0.243737
-0.179133
-0.2032
-0.162355
0.0180567
-0.280038
0.0854206
-0.475354
-0.446029
0.00436516
0.00531003
-0.890725
0.0142418
-0.787025
-0.0257414
0.0829562
-0.0330679
0.22889
-0.0165419
-0.200382
-0.135018
-0.132109
-0.191184
0.0189526
-0.121196
-0.0720073
-0.269803
0.0646318
-0.0927798
0.059827
-0.479876
-0.203632
-0.101988
0.0100593
-0.20854
-0.114686
-0.196675
-0.106804
-0.289792
-0.193369
0.065853
-0.380287
-0.0441818
-0.325195
-0.130165
0.0240111
0.051652
-0.271591
0.0239029
-0.190236
-0.480938
-0.387814
-0.0520703
-0.190978
-0.0577394
-0.12555
0.461619
0.19885
-0.0913154
0.0243143
-0.13066
-0.0332435
-0.124776
-0.09623
-0.0506796
-0.0011067
-0.0247458
-0.0122272
-0.0298941
-0.112374
-0.205348
0.023238
-0.130241
0.00607237
0.0350806
0.067772
0.102273
-0.249868
0.0687106
0.0656033
-0.303956
-0.362786
0.385592
-0.0564334
0.0526427
-0.105561
-0.171727
-0.0639548
-0.325313
0.325546
-0.010798
0.0835229
-0.177887
-0.0211867
0.0750008
-0.227571
-0.183218
0.0684667
-0.476552
-0.136746
-0.0974632
-0.213622
-0.0017879
-0.0320489
-0.205783
0.112477
-0.35177
0.0952658
-0.34116
0.0115313
0.119652
-0.0720944
0.0298242
-0.14167
0.0138472
-0.253839
0.18273
-0.248272
-0.302279
-0.0746315
0.178285
-0.102442
-0.240827
-0.109094
-0.225435
-0.0177374
0.0075819
-0.148957
-0.0890015
-0.261808
0.0402978
-0.336823
-0.0023724
-0.358092
-0.0169337
-0.189124
-0.255659
-0.299731
-0.204436
-0.0318193
0.0535751
-0.105144
-0.339824
-0.428772
-0.0874431
0.114127
-0.0417201
-0.568899
-0.2185
-0.214462
-0.158844
-0.416216
-0.266333
-0.620334
-0.358028
0.0680894
-0.457039
-0.262229
0.0502114
0.00233049
-0.0066355
-0.185158
-0.0058708
-0.116364
0.0550935
0.0491809
-0.248244
-0.0887341
-0.263456
0.0763456
-0.0184083
0.0154604
0.208655
0.02289
-0.098797
0.0886362
-0.342962
-0.0904813
-0.0493458
0.024992
-0.0159131
-0.435725
-0.0174678
-0.289739
-0.257801
0.0306227
-0.0203363
-0.241994
-0.0879037
0.0416492
-0.0788099
-0.455566
-0.19548
0.0908184
-0.0189863
0.118769
0.0134392
0.158705
-0.0236414
0.0660949
-0.0967957
-0.0214961
0.0305795
-0.113341
-0.10425
0.0958856
0.0659024
0.142052
-0.24449
-0.284201
-0.109532
0.0150811
-0.139401
-0.131801
-0.0306082
-0.0243953
0.055178
-0.433958
-0.118162
-0.0903247
-0.2284
-0.103591
-0.0779857
-0.197116
-0.359654
-0.17132
-0.0365319
-0.160516
-0.199624
-0.10318
0.0215221
-0.126301
-0.330742
-0.0683466
-0.110199
-0.310159
-0.152686
-0.0224135
-0.0048714
0.026944
-0.117115
-0.0261247
-0.0339227
-0.0541407
-0.0131452
-0.097062
-0.101403
-0.0616643
0.104425
-0.158316
-0.183578
-0.0440883
-0.006404
0.0125164
-0.0935185
-0.372165
-0.229764
0.0217023
-0.0817591
-0.499553
0.0293133
-0.0382459
-0.274399
-0.0428485
-0.188368
-0.0765101
-0.0315195
0.00992172
0.0308409
0.0447986
0.0481415
-0.0396834
-0.0925396
-0.249795
-0.057192
-0.104526
-0.137314
-0.100985
0.0559387
-0.103757
-0.100752
0.060635
-0.0646989
-0.0811341
0.403868
-0.269018
-0.157166
-0.265922
-0.283581
0.0965565
-0.202508
0.00879132
0.066875
-0.111607
0.151984
0.045111
-0.166915
0.192022
-0.0391072
0.0764962
-0.0339785
0.0761934
0.160694
-0.151115
-0.0952078
0.100847
-0.0972973
-0.0285728
-0.190578
-0.147812
0.0161787
-0.0516175
0.106095
0.0418537
-0.178035
-0.0851906
0.128172
-0.344372
-0.0138974
0.0876671
-0.324728
-0.0868683
-0.110663
-0.0956932
0.071571
0.202028
-0.0766019
-0.0928768
-0.288594
-0.150864
-0.202981
-0.0793263
0.0325561
0.0270188
0.0467073
-0.018828
0.0181571
0.147854
-0.27175
-0.107274
0.0755457
-0.150307
-0.0250191
-0.0049953
-0.297791
0.00386647
-0.0257113
-0.115791
0.26315
-0.260413
0.126159
-0.10775
-0.836519
-0.0549042
-0.012052
-0.251225
-0.249497
-0.0380448
0.0399244
-0.107769
-0.104155
-0.491621
-0.159122
-0.270968
0.00279607
-0.0049469
-0.117301
0.0932518
-0.0555278
-0.174643
-0.723602
-0.113409
-0.152074
-0.14897
-0.19063
-0.050474
-0.202684
-0.178139
0.0533612
-0.0957675
-0.247765
-0.240766
-0.195314
0.0143765
-0.062072
-0.0476741
-0.310651
-0.0074447
-0.147071
0.0523114
-0.353308
-0.112567
-0.112683
-0.326418
-0.137902
-0.0688204
-0.116332
-0.141328
-0.0516619
-0.0098871
-0.100874
-0.0326353
0.0654619
-0.1007
0.0459785
-0.351423
-0.264258
0.0743668
0.0806929
0.237494
0.0232094
-0.0917294
-0.0366054
-0.155567
0.0980109
0.0157905
-0.0795976
-0.0549375
-0.0557292
-0.28142
-0.0931903
-0.0728912
-0.134452
0.0361167
-0.0626807
-0.0046026
-0.0358419
-0.0841936
-0.344241
-0.093942
-0.241549
-0.393845
-0.105264
-0.124209
-0.0884475
-0.37459
-0.433507
-0.282649
-0.154578
-0.115404
-0.320239
-0.213404
-0.276815
0.0418842
-0.083957
-0.0943286
-0.0411188
-0.0377606
-0.0274483
0.204671
-0.0624472
-0.283201
-0.210815
-0.0327109
-0.13492
-0.120765
0.141633
-0.0861122
-0.157193
-0.0355211
-0.0800498
-0.0928818
-0.0659641
-0.0272066
-0.143863
-0.0762155
-0.267296
-0.0496579
-0.115363
0.182775
-0.34024
-0.161693
-0.15376
-0.0804248
0.103885
-0.0794268
-0.115507
-0.0198858
-0.0663106
-0.772628
-0.127923
-0.0068245
0.0195546
-0.0683588
-0.153934
-0.084655
-0.164015
-0.0393469
0.0283197
-0.483428
-0.0983256
-0.0500703
-0.193223
-0.121806
-0.0238451
-0.0458211
-0.0842336
-0.289981
0.11315
0.240189
-0.0414623
0.0992239
-0.0025742
-0.260381
0.00960332
-0.0555394
-0.0586643
0.0306648
-0.0996533
0.0365233
-0.0191531
-0.147122
-0.10763
-0.301997
-0.0304725
0.0281769
0.12608
-0.167575
-0.0184122
-0.119655
-0.0888264
0.175865
-0.0496397
-0.0223834
-0.070717
-0.192216
-0.0226815
-0.128677
-0.230785
-0.031906
-0.0729501
-0.225748
0.0136186
0.15295
-0.156913
-0.351291
-0.302664
-0.131687
-0.0380164
-0.0607928
-0.0683849
-0.0384913
-0.0185458
-0.0533506
-0.0148453
0.238364
-0.102114
0.0759118
-0.264747
-0.0779408
-0.082633
-0.117779
-0.267744
-0.248091
-0.0550559
-0.14181
0.014982
-0.0927625
-0.210128
-0.0382386
-0.0295732
-0.04036
-0.302627
-0.242731
0.0200861
-0.0622548
0.0766689
-0.0437183
-0.0708694
-0.15789
-0.159225
0.00097124
-0.593656
-0.293971
-0.093332
0.0574513
-0.297042
-0.114774
-0.0272031
-0.28601
-0.0609977
-0.233661
-0.101791
-0.0142715
-0.168283
-0.266641
-0.104897
-0.294148
0.0140358
-0.290208
-0.0458832
-0.0152025
-0.239627
-0.310098
-0.589633
-0.186705
-0.126946
-0.099058
-0.409866
0.111811
0.150459
-0.0195056
-0.257901
-0.0892864
-0.401064
-0.175166
-0.207143
-0.128009
-0.083869
-0.0252322
-0.197012
-0.108865
-0.212831
-0.116377
-0.0852467
0.00817773
-0.13585
-0.243371
0.0682742
-0.152399
0.0716691
-0.0223256
0.0457042
-0.30566
-0.0368671
-0.289745
-0.0297529
-0.107879
-0.0334001
-0.156387
-0.150119
0.106654
-0.0973376
-0.0711663
-0.313325
0.0243135
-0.201581
-0.0723558
-0.291204
-0.309836
-0.348241
0.10143
-0.298048
-0.157829
-0.0318224
0.102029
-0.364914
-0.0998318
0.120871
-0.122331
-0.14029
-0.117459
-0.25183
0.123097
0.0103841
-0.285926
0.00238767
-0.16583
-0.009927
-0.0494552
-0.125323
0.0846456
-0.0031205
-0.203365
-0.290971
-0.188721
0.0511838
-0.219762
-0.510457
0.0191304
-0.226442
-0.249873
-0.496115
-0.160165
-0.109333
-0.0759892
-0.223524
0.0592634
0.137657
0.0265946
0.0632865
-0.0266992
-0.0971615
-0.319625
-0.14636
0.0138078
-0.105636
0.0738002
-0.129719
-0.124467
-0.0333848
-0.331704
0.238962
-0.256398
-0.138563
0.0399306
0.0288394
-0.0374895
0.0992451
-0.222996
-0.400531
0.308037
-0.016822
-0.0708936
0.207151
-0.118551
-0.251205
0.133284
0.103664
-0.234697
-0.250634
-0.192806
0.127144
0.0450231
-0.0384806
-0.210236
-0.297055
-0.0106294
-0.0753102
-0.172488
-0.149841
-0.0668331
-0.0309568
0.00373179
-0.366645
0.00777972
-0.0522286
-0.0176047
-0.147439
-0.397665
-0.215314
0.108239
0.0836644
-0.0774256
-0.174675
-0.145107
-0.340394
-0.179466
-0.0700828
-0.127719
-0.111306
-0.0811915
-0.124774
-0.0356427
0.0991197
-0.144816
0.108222
0.0038427
-0.207057
-0.0883638
0.0364505
-0.150452
-0.298013
-0.291924
0.0995867
0.0353248
-0.268241
-0.0444465
-0.0946478
6.4734e-05
0.0158096
-0.171571
-0.025965
-0.0408398
0.0233448
-0.152406
0.0390975
-0.0932375
-0.0682365
-0.0365656
-0.17261
0.0378244
7.5268e-05
0.0782786
0.152732
-0.102844
-0.0368562
-0.226063
-0.248703
-0.230855
-0.213451
-0.0072972
-0.146425
-0.0463773
0.0295142
-0.0410427
-0.206913
-0.252977
-0.0856789
0.075107
-0.0757902
0.0697672
0.0381137
-0.110749
-0.168452
-0.0706864
0.0835172
0.156508
-0.08851
-0.178683
-0.10421
-0.174355
0.0108406
0.0340155
-0.241767
-0.212181
-0.284875
-0.0524935
-0.0890953
-0.253426
0.0327899
-0.0222543
-0.114919
-0.035692
-0.129175
-0.247129
0.156787
-0.242187
-0.0817785
-0.144939
-0.328752
0.021967
-0.271447
-0.349019
-0.265827
0.051722
-0.127484
-0.24399
-0.090522
-0.0380937
-0.133361
-0.186091
-0.555792
-0.415592
0.241912
0.0592268
-0.0252196
-0.0885759
-0.0231667
-0.0406017
-0.0194572
-0.0925804
-0.260883
-0.178569
-0.281182
-0.351532
-0.175999
-0.045437
-0.268953
-0.113431
0.0647739
-0.211719
-0.146117
-0.0424222
0.0591572
-0.285653
0.144932
-0.106828
-0.171838
-0.0722687
-0.548166
-0.0683479
0.054034
-0.0978576
0.119334
0.0258021
0.00700065
-0.0749299
0.00055609
-0.0486643
-0.18961
-0.3383
-0.277295
-0.233155
-0.266346
0.0874333
0.00961389
-0.012113
-0.222929
-0.0141744
-0.18589
-0.109939
-0.083438
-0.233799
-0.0213225
0.0680564
-0.0406574
-0.0407663
0.0328879
-0.129553
-0.114352
-0.101764
0.054634
0.0844625
-0.0468835
-0.135552
0.0271635
-0.393678
-0.093164
-0.0924713
-0.128172
-0.113845
0.102274
-0.081803
-0.0439726
-0.0524353
-0.12955
-0.0780846
0.0475443
0.0598214
-0.0037958
-0.0283858
-0.284627
-0.0266205
0.179275
0.234823
0.118736
-0.0527017
-0.123879
-0.0522086
0.03477
-0.0659908
0.0832879
-0.0882239
-0.0391756
-0.126249
-0.002448
0.0245636
0.0121825
0.0195147
-0.0959593
0.110333
-0.0421983
-0.0857101
-0.18988
-0.188854
-0.186065
-0.432152
-0.275248
0.0810388
-0.0883642
-0.828411
-0.0434291
-0.0996349
0.0841549
-0.0974938
-0.176853
0.0172025
0.106296
-0.0081291
-0.168439
-0.262735
-0.10845
-0.146417
-0.064664
-0.351137
-0.0216337
-0.0414764
-0.0738777
0.0305694
-0.0585727
-0.19249
-0.229505
0.0657371
-0.150907
-0.0491009
-0.151001
-0.224548
0.0296742
-0.0356134
0.190052
0.0624746
-0.150435
-0.208798
-0.0069738
-0.35598
-0.189732
-0.421391
0.169787
-0.0274866
-0.0674138
-0.0143729
0.0877709
-0.0381434
-0.0607211
-0.0621918
0.0770128
-0.0999832
0.0210913
-0.0777539
-0.163265
-0.180315
-0.0890143
-0.0982309
0.18565
0.0999432
0.105801
-0.145235
-0.0192449
-0.239302
-0.126001
-0.0592901
-0.158342
-0.0371548
0.041353
-0.147491
-0.294713
-0.0694095
-0.047408
0.0652774
-0.0354066
-0.371504
-0.116596
-0.0285777
-0.225574
-0.0726106
-0.274145
-0.212743
-0.161697
-0.185547
-0.268046
-0.141865
-0.11096
0.0385282
-0.153363
-0.0899968
-0.804923
0.117262
0.291586
-0.172755
-0.231257
0.106401
-0.0871834
0.222738
0.193548
-0.0344855
0.00363801
-0.115173
0.107194
-0.212752
0.0691743
-0.120205
-0.0488079
-0.111299
-0.027276
-0.413139
0.00444121
0.07506
-0.110031
-0.0476225
-0.0653125
-0.218915
-0.0195733
0.0687644
0.327966
-0.162837
0.0579272
0.074063
-0.0080675
-0.146843
-0.0150589
0.231588
0.100144
0.0946987
0.137112
0.0984922
0.396252
-0.0368293
0.196403
0.0580855
0.00332624
0.0926667
-0.138619
0.104182
-0.205112
-0.20971
-0.105415
-0.0143224
-0.144097
0.0126576
-0.102594
0.151904
0.156456
0.172299
-0.146113
-0.133187
-0.0299128
-0.351444
-0.0489132
-0.223481
-0.111606
-0.144591
0.0817937
0.0858132
-0.0694276
0.0829687
-0.176674
-0.107307
-0.539913
0.0225056
-0.201921
0.197663
0.0251851
0.117432
0.0450501
0.0639911
-0.113152
-0.219441
-0.4233
-0.0970837
-0.384856
-0.0646097
0.0550098
0.00141372
-0.0845079
-0.178298
0.125482
-0.0260781
-0.109946
-0.272376
0.0249079
-0.0167699
-0.172125
-0.03808
0.288291
0.027131
0.033802
-0.0527797
0.383689
-0.0142887
-0.107664
0.273527

## Sheet: 1d
		Kelly				CHLA266				G401				BIN67
		sgPHIP6	sgPHIP5			sgPHIP6	sgPHIP5			sgPHIP6	sgPHIP5			sgPHIP1	sgPHIP2
	3	69	81		3	69	85		3	77	83		7	64.8	75.8
	7	68	82		7	68	83		7	74	76		14	40.4	52.9
	14	68	80		14	55	70		14	52	53		21	23.9	28.7
	21	65	77		21	39	51		21	29	29		28	17.8	19.6
	28	60	77		28	32	0.5		28	17	15

## Sheet: 1e
		NO SMARCB1							PLUS SMARCB1
	Time (hours)	shCtrl		shPHIP				Time (hours)	shCtrl		shPHIP
		Mean	SEM	Mean	SEM				Mean	SEM	Mean	SEM
	0	22.5023	2.43698	17.3558	3.01469			0	13.6746	6.04092	7.32451	1.60076
	12	24.1927	2.08515	18.5644	2.86407			12	15.525	6.42043	8.1555	1.36591
	24	25.1971	1.85601	19.0801	2.60769			24	16.1519	6.22828	8.96023	1.33585
	36	29.0581	1.8238	19.5954	2.41256			36	15.3289	5.31642	9.89663	1.51307
	48	36.9298	1.65754	21.1219	2.22651			48	18.0536	5.55809	10.7348	1.44762
	60	52.0491	1.70295	24.8755	2.10851			60	21.4261	5.52256	12.5013	1.23156
	72	72.1081	1.62011	31.6234	2.07959			72	25.3616	4.83134	15.9839	1.23177
	84	89.5552	1.06679	42.6798	2.14647			84	33.2618	4.63898	22.2726	1.67538
								108	42.7207	4.37306	38.1797	3.82113
								120	58.3812	3.66878	54.8897	5.05287
								132	73.6242	3.2186	70.1766	5.79905
								144	85.5318	2.34716	81.2244	5.83995
								156	93.1188	1.62077	87.6947	5.61459

## Sheet: 2b
	logFC	adj.P.Val
CAB39L	2.07259	3.77e-10
MXD1	1.77891	1.53e-09
APEH	-1.54104	1.53e-09
PGPEP1	1.66058	1.53e-09
SECTM1	2.52768	3.66e-09
RHBDD2	1.42064	3.66e-09
GABRB3	1.95387	3.66e-09
HOXB13	1.28976	3.66e-09
PLAU	1.39934	3.66e-09
MALL	1.34133	4.35e-09
CDKN1A	1.21609	4.35e-09
SLC16A6	2.13795	4.35e-09
FANCG	-1.3634	4.85e-09
SMARCD2	-1.74377	4.85e-09
BTN2A1	1.32875	4.85e-09
KLF9	1.31457	5.47e-09
ZNF561	1.1462	5.47e-09
NTN4	1.13173	5.47e-09
PNRC1	1.44541	5.47e-09
TP53INP1	1.3909	5.47e-09
NGFR	2.67502	5.47e-09
SPRY2	1.10358	5.47e-09
GDF15	1.21534	7.14e-09
LRRC8D	1.04618	7.78e-09
NBR1	1.16701	7.78e-09
SLC38A5	-1.47504	8.19e-09
GALNT4	1.36192	8.19e-09
CDKN1B	1.10441	8.19e-09
FUCA1	1.0867	8.49e-09
FBXO44	1.17231	9.34e-09
ATAD3A	-1.39316	9.34e-09
NT5E	1.3071	9.96e-09
DDIT4	1.21435	1.02e-08
PYGL	-1.28126	1.02e-08
MMS19	-1.13757	1.02e-08
ABHD4	1.09775	1.13e-08
ZNF217	1.088	1.13e-08
FAM3C	-1.54185	1.13e-08
TOB1	1.05208	1.13e-08
ILK	-1.21743	1.21e-08
ATP10A	1.11796	1.21e-08
BBC3	1.63283	1.3e-08
PLEKHF1	1.34223	1.3e-08
PPP1R3B	1.19328	1.34e-08
TNFRSF10D	1.1735	1.34e-08
FANCD2	-1.37629	1.52e-08
ULK3	-1.2184	1.63e-08
TXNRD3	-1.42154	1.64e-08
CAMK2D	0.924744	1.65e-08
RAB40B	1.42436	1.71e-08
YPEL2	1.31079	1.71e-08
RBM43	1.24227	1.71e-08
LAMA4	1.19985	1.71e-08
GABRA5	1.28504	1.71e-08
RACGAP1	-1.38676	1.71e-08
SESN3	2.23928	1.73e-08
HEXIM1	1.1122	1.73e-08
PLCD1	-1.53969	1.73e-08
ADM	0.945637	1.73e-08
ZMAT3	1.2282	1.73e-08
MTUS1	1.01388	1.73e-08
ABAT	1.91795	1.74e-08
MYBL2	-1.03947	1.74e-08
KCNJ2	0.984553	1.74e-08
FOXRED1	-1.76882	1.74e-08
LLGL1	-1.25242	1.75e-08
C18orf25	0.991673	1.75e-08
ASAP3	-1.36246	1.75e-08
PDZD2	1.1395	1.75e-08
NRROS	1.34382	1.75e-08
UBE2H	1.26925	1.8e-08
BCKDK	-1.13472	1.88e-08
KLHL24	1.37637	1.88e-08
RHOBTB1	1.05515	1.88e-08
PWP2	-1.13755	1.95e-08
TK1	-1.15987	1.95e-08
CA2	1.35033	1.96e-08
TGFBR3	0.994202	2e-08
MTG1	-1.23446	2.02e-08
BCL2L11	1.514	2.02e-08
CREBL2	1.18321	2.06e-08
HBP1	1.12444	2.28e-08
HECTD3	-1.21437	2.28e-08
MYO19	-1.13592	2.28e-08
OCLN	1.02493	2.28e-08
SLC37A4	-1.31745	2.3e-08
LHX6	1.48179	2.3e-08
NRP1	1.21593	2.32e-08
FANCE	-1.38573	2.34e-08
MARS	-1.05919	2.45e-08
POLD2	-1.0096	2.47e-08
FOS	1.33766	2.49e-08
SCRN2	-1.15547	2.52e-08
POMGNT1	-1.08476	2.67e-08
TNFRSF10B	1.00544	2.7e-08
ATG13	1.11314	2.7e-08
SORBS2	0.867119	2.74e-08
CHTF18	-1.23988	2.77e-08
PCDH1	3.10315	2.77e-08
SCD5	0.987432	2.77e-08
CPNE1	-1.17556	2.8e-08
PLD2	-1.15116	2.82e-08
PLAGL1	1.10803	2.97e-08
CAPN5	1.03172	2.97e-08
RAB6B	1.12663	2.97e-08
KIFC1	-0.961652	2.97e-08
SLC2A1	1.44794	2.97e-08
ZNF157	2.36286	3.11e-08
FKBP10	-1.05796	3.11e-08
EIF3F	0.876717	3.21e-08
AHNAK2	1.50146	3.34e-08
PCED1A	-1.19768	3.34e-08
DSN1	-1.30935	3.38e-08
ZNF467	1.70873	3.38e-08
ALDH16A1	-1.36964	3.38e-08
DLX1	0.951628	3.47e-08
AURKB	-1.03157	3.89e-08
SPAG5	-0.944464	3.89e-08
PRPF40B	-1.48807	3.89e-08
KLF4	1.9687	3.89e-08
CYFIP2	0.999711	3.96e-08
CMBL	1.09436	4.12e-08
IQGAP3	-1.50746	4.12e-08
FOXC1	1.02261	4.15e-08
TUBG1	-0.819535	4.17e-08
SLC38A7	-1.18581	4.33e-08
MYOF	1.12738	4.33e-08
PRKAG2	0.87141	4.34e-08
BDNF	0.885915	4.35e-08
CYBRD1	1.12308	4.35e-08
SLC43A2	1.84439	4.35e-08
TUBB3	0.796478	4.45e-08
MSRB3	0.767284	4.45e-08
GLB1	1.10108	4.45e-08
TSC22D1	0.863241	4.45e-08
HIST2H2BF	-1.31112	4.45e-08
USP37	-0.846602	4.53e-08
POLD1	-1.25878	4.53e-08
ACSS2	-1.08571	4.56e-08
MISP	2.59371	4.66e-08
TBX15	0.864561	4.68e-08
LSAMP	0.894015	4.7e-08
CD68	0.854716	4.7e-08
CRELD1	-1.31786	4.7e-08
RNASET2	0.904365	4.77e-08
FMN1	1.07071	4.77e-08
GJA3	1.11704	4.77e-08
CTSB	0.916041	4.79e-08
AMDHD2	-1.45078	4.8e-08
DKK3	1.06019	4.84e-08
SBK2	1.63557	4.84e-08
DHRS3	1.26999	4.89e-08
CLSPN	-1.11462	4.9e-08
SLC35C2	-0.996776	4.9e-08
MKS1	-1.20345	4.91e-08
PAN2	-1.2973	5.03e-08
DHRS11	-1.26075	5.04e-08
DHX34	1.09929	5.14e-08
NR1D2	0.86005	5.14e-08
ACD	-1.1518	5.16e-08
FAHD2A	-1.19387	5.18e-08
VGF	1.60504	5.18e-08
FOXN3	1.07577	5.19e-08
WRAP53	-1.11573	5.25e-08
DENND3	1.02353	5.53e-08
FAM214A	1.08709	5.53e-08
PIH1D1	-1.36089	5.67e-08
IFRD2	-0.873265	5.7e-08
PFKL	-0.973486	5.7e-08
NOVA1	1.03916	5.7e-08
ABR	1.12842	5.74e-08
GUSB	-1.0911	5.86e-08
DDX11	-1.12775	5.86e-08
CHMP1B	1.04971	5.86e-08
ASL	-1.41173	5.86e-08
WDR34	-0.927101	5.86e-08
NBAS	0.914582	5.89e-08
HAUS5	-1.01409	5.89e-08
XPC	0.926316	5.89e-08
TRAF3IP2	0.831481	6.01e-08
FIGNL1	-1.08734	6.1e-08
QARS	-0.948331	6.13e-08
PHLDA1	0.956893	6.13e-08
IFITM10	3.93977	6.26e-08
FSTL1	1.24241	6.29e-08
GGCX	-1.03851	6.34e-08
CDS2	0.964849	6.61e-08
ACADVL	-0.863678	6.61e-08
SEC24B	0.741723	6.61e-08
EZH1	0.996071	6.75e-08
PPOX	-1.31921	6.76e-08
SFXN2	-0.963826	6.76e-08
CXADR	1.01972	6.96e-08
EDEM2	0.775996	7.03e-08
HDAC3	-0.91911	7.03e-08
SIK1	1.32086	7.04e-08
RETSAT	-0.965633	7.04e-08
GNB1L	1.20082	7.04e-08
FPGS	-0.998979	7.04e-08
SCARB2	0.806667	7.04e-08
TMCO6	-1.06542	7.04e-08
GSN	0.873738	7.09e-08
DUSP1	0.894631	7.2e-08
NDUFB10	0.838209	7.33e-08
HDAC6	-0.980013	7.33e-08
HIST3H2BB	-1.47658	7.33e-08
ELF1	0.867043	7.34e-08
NOP2	-0.838435	7.34e-08
RCOR1	0.919262	7.34e-08
TUBGCP2	-0.938702	7.35e-08
DUS3L	-0.895652	7.35e-08
PTGFRN	1.13339	7.36e-08
GCDH	-0.901223	7.36e-08
KIF22	-0.852156	7.56e-08
WARS2	0.880557	7.6e-08
MVK	-0.898768	7.64e-08
UCP2	0.795484	7.71e-08
FBXL6	-1.15539	7.71e-08
CNNM2	0.985171	7.95e-08
AF196779.12	6.6942	7.95e-08
EPHA2	1.07683	7.95e-08
ZFYVE1	0.965896	8.03e-08
STAT2	-1.11011	8.03e-08
SHMT2	-0.911668	8.03e-08
F2R	0.819009	8.15e-08
FSD1	-1.03852	8.15e-08
CCDC61	-1.54187	8.2e-08
XPR1	0.664855	8.54e-08
WDR18	-1.01495	8.54e-08
COX6B2	1.28815	8.55e-08
FBF1	-1.14605	8.57e-08
CEP55	-1.30854	8.66e-08
CBX1	-0.796896	8.69e-08
TRMT1	-0.783381	8.69e-08
L3MBTL3	0.827392	8.69e-08
PRMT7	-0.763665	8.8e-08
KIAA1429	0.710787	8.8e-08
DDX21	-0.960961	8.83e-08
TMC6	-1.07263	8.83e-08
FAM134C	0.853049	8.83e-08
PIF1	-1.37425	8.89e-08
TCP11L2	1.33631	9.04e-08
TIMP2	1.09452	9.05e-08
PLAA	0.746693	9.05e-08
PAQR7	1.00227	9.05e-08
C17orf103	1.27722	9.05e-08
AP1G2	-1.06589	9.05e-08
LAS1L	-0.842229	9.08e-08
FBLN5	1.191	9.28e-08
YIPF2	-0.985764	9.28e-08
BTBD19	1.33586	9.36e-08
PTK2	0.702706	9.36e-08
CCDC14	-1.35413	9.4e-08
TLL1	0.681958	9.4e-08
SYP	1.34209	9.4e-08
HOXC10	0.928651	9.47e-08
BNC2	0.755679	9.55e-08
MCM5	-0.778936	9.57e-08
H1F0	-0.804079	9.74e-08
TRNP1	0.884832	9.74e-08
RTKN	-0.838356	9.8e-08
C17orf53	-1.03417	9.91e-08
RNF19B	0.81097	9.91e-08
XPO4	-0.759389	9.91e-08
FUT2	1.77974	1e-07
TMCO3	0.778709	1e-07
TNXB	1.89134	1e-07
ADAMTS3	0.74978	1.01e-07
CCDC6	0.928097	1.02e-07
FAM43A	1.44689	1.02e-07
SLC25A18	-1.22665	1.02e-07
POLM	1.09027	1.02e-07
LRP11	0.868267	1.02e-07
LIG1	-1.11967	1.02e-07
SHMT1	-0.755073	1.02e-07
CCND2	1.00812	1.04e-07
KDM4E	2.78562	1.05e-07
LNPEP	-0.708214	1.05e-07
DGAT1	-1.19326	1.07e-07
ABCA1	1.09973	1.08e-07
GABARAPL1	0.853007	1.09e-07
TTPAL	-1.0859	1.09e-07
BCL2L12	-0.96114	1.11e-07
EIF1	0.884421	1.11e-07
BUB1B	-0.870034	1.11e-07
TYRO3	-1.13376	1.11e-07
MCM8	-1.07633	1.11e-07
ABCB6	-1.02009	1.11e-07
APRT	-0.89121	1.11e-07
CDCA3	-1.13804	1.12e-07
TSR1	-0.805677	1.13e-07
BCL2L1	0.824346	1.13e-07
PEAR1	1.07121	1.13e-07
ZNF425	0.951793	1.13e-07
ZFAND5	0.68282	1.13e-07
HIST2H2BE	-0.883966	1.13e-07
PLCB3	-1.13159	1.16e-07
ATG14	0.914713	1.16e-07
ESPL1	-1.24078	1.17e-07
SPRY4	1.00579	1.18e-07
FDXACB1	1.28743	1.18e-07
PRC1	-0.890374	1.18e-07
MMP24	1.05236	1.2e-07
ZNF426	0.936075	1.2e-07
TONSL	-1.34183	1.21e-07
UNC13A	1.17715	1.21e-07
WDR76	-0.742833	1.23e-07
VPS16	-0.86321	1.23e-07
NFATC4	0.933518	1.23e-07
HAUS7	-1.14429	1.23e-07
ATP6AP1	0.892437	1.24e-07
HLA-E	0.930341	1.25e-07
FAM172A	0.717477	1.25e-07
SERPINF1	1.04691	1.26e-07
CC2D2A	0.886857	1.29e-07
ATCAY	1.04069	1.29e-07
TAP1	0.984489	1.3e-07
TARS2	-0.901168	1.32e-07
MARK3	0.660222	1.32e-07
KLF10	0.782606	1.32e-07
KIAA1279	-0.801497	1.32e-07
RECQL4	-1.14435	1.36e-07
MUTYH	-1.08539	1.36e-07
BAI2	-1.20652	1.36e-07
FAM101B	0.802659	1.38e-07
MRM1	-1.50149	1.38e-07
NCSTN	-0.809324	1.38e-07
ELAVL3	1.91808	1.39e-07
GORASP1	-0.889397	1.4e-07
EGFL7	-1.00601	1.4e-07
ANKRD6	0.736032	1.4e-07
TACC3	-0.725743	1.4e-07
MPPE1	0.954046	1.43e-07
GPC3	0.719441	1.46e-07
DDR2	0.710782	1.49e-07
ZFPL1	-1.0885	1.5e-07
UGCG	0.754778	1.5e-07
EXOC4	0.652422	1.5e-07
STXBP5	0.843021	1.54e-07
CDK19	0.704587	1.56e-07
HN1	-0.754893	1.57e-07
PTPRG	0.794422	1.58e-07
LEPREL4	-1.0922	1.58e-07
FEN1	-0.827484	1.58e-07
CDK2	-0.73502	1.6e-07
ARL4C	0.734113	1.61e-07
CDC23	-0.935774	1.61e-07
IDH2	-0.769416	1.62e-07
GDF5	1.29965	1.62e-07
SLC5A6	-0.946983	1.62e-07
DDAH1	0.640827	1.62e-07
IMPDH1	-0.814213	1.62e-07
MAP1LC3B	0.888412	1.65e-07
TSPYL2	1.07879	1.66e-07
HMGB3	-0.753024	1.68e-07
WHAMM	0.908009	1.68e-07
AAAS	-0.790208	1.68e-07
DEF8	-0.744179	1.7e-07
GJC2	2.5559	1.7e-07
NUSAP1	-0.897591	1.71e-07
ITGA9	1.10678	1.71e-07
CA14	0.755759	1.73e-07
SEC31A	0.712926	1.74e-07
MYEOV	0.803256	1.75e-07
TBCC	0.966657	1.75e-07
KDM4A	1.00036	1.75e-07
AKAP13	0.83994	1.75e-07
PRDM4	0.738135	1.75e-07
ELOVL7	0.856036	1.79e-07
HSPBP1	-0.819978	1.79e-07
PEX6	-1.4758	1.79e-07
YOD1	1.16251	1.81e-07
SPRY1	0.74019	1.81e-07
PHF21A	0.929207	1.85e-07
PSAP	0.787508	1.85e-07
SLC22A17	-1.44948	1.85e-07
PLK3	0.958036	1.85e-07
CTBP2	0.674171	1.85e-07
GSK3B	0.808746	1.85e-07
CCNG2	0.800107	1.85e-07
PKN3	-0.976584	1.91e-07
ARHGEF25	-1.19787	1.93e-07
TTC31	-0.885249	1.93e-07
MAN1A2	0.805345	1.93e-07
TMEM51	0.740219	1.93e-07
ZFP64	0.612434	1.94e-07
DPAGT1	-0.848904	1.94e-07
TM9SF4	0.865547	1.95e-07
CCDC71L	0.718217	1.95e-07
NSG1	0.706124	1.95e-07
ELMO1	0.936186	1.96e-07
GALNS	-1.06763	1.96e-07
HEXB	0.82019	1.96e-07
RUFY1	0.725608	1.96e-07
RAD54L	-1.19555	1.96e-07
FNDC5	0.930707	1.96e-07
PLEKHH2	-1.41251	1.99e-07
C7orf61	2.12152	1.99e-07
ZNF263	0.728563	2.05e-07
OVCA2	0.82972	2.07e-07
ANO9	-1.98771	2.07e-07
DNAJC16	0.788492	2.07e-07
UBASH3B	1.85287	2.07e-07
CDC45	-1.42947	2.07e-07
ZNF627	0.781333	2.07e-07
CERS6	0.671529	2.07e-07
PLEKHJ1	-1.05972	2.08e-07
CSNK2B-LY6G5B-1181	3.42405	2.09e-07
RNF103	0.861265	2.1e-07
MAP4K2	-0.848502	2.14e-07
C2orf68	-0.799574	2.19e-07
EXO1	-0.981678	2.19e-07
TOX2	1.23325	2.2e-07
CCDC43	0.822879	2.2e-07
PACSIN3	-0.827636	2.21e-07
SULF2	0.94853	2.22e-07
KIF20A	-0.824153	2.22e-07
KIF23	-0.706442	2.22e-07
FTSJ1	-1.01343	2.22e-07
ATP2A1	-0.942002	2.22e-07
TMEM131	0.849956	2.23e-07
TBC1D9B	-0.922778	2.24e-07
NIPA1	0.621407	2.26e-07
SPC24	-0.990544	2.26e-07
KPNA3	0.659491	2.26e-07
THOC6	-0.919615	2.26e-07
DNPEP	-0.925357	2.27e-07
TRPV2	-0.681674	2.27e-07
DRAM1	0.91842	2.29e-07
MAP3K7	-0.873117	2.31e-07
PRKCD	-1.0588	2.33e-07
FGFR4	-1.18421	2.36e-07
COTL1	0.764278	2.36e-07
PRKCA	0.994742	2.36e-07
TROAP	-0.862636	2.4e-07
FAM212B	0.86652	2.41e-07
MMAB	-1.10577	2.41e-07
NOA1	0.715712	2.41e-07
AKR7A2	-1.19632	2.41e-07
RTEL1	-1.21746	2.41e-07
IL13RA1	0.669579	2.41e-07
NDOR1	-1.09043	2.41e-07
BAIAP2L1	0.727742	2.41e-07
MRC2	-1.38069	2.43e-07
RRNAD1	-0.846132	2.44e-07
NFE2L1	0.952076	2.45e-07
FNIP2	0.697078	2.46e-07
CHPF2	1.02477	2.46e-07
TTC38	0.838232	2.5e-07
ZFAND3	0.812008	2.53e-07
CROCC	-1.07727	2.57e-07
QTRT1	-0.921977	2.59e-07
ENO3	-1.32871	2.6e-07
VIM	0.6601	2.61e-07
CNOT6	0.637353	2.61e-07
TERT	-1.91538	2.63e-07
TTC26	-1.09151	2.63e-07
OTUD1	1.14083	2.64e-07
FLII	-0.91584	2.64e-07
SLC43A1	-1.40574	2.64e-07
CDC6	-0.980155	2.65e-07
WIPI1	0.742115	2.65e-07
SERTAD4	-0.636654	2.65e-07
DKFZP761J1410	0.835023	2.66e-07
ERBB3	-1.30494	2.66e-07
PHIP	-1.87839	2.66e-07
NASP	-0.772398	2.67e-07
MTR	-0.760888	2.67e-07
PHF19	-0.719554	2.67e-07
SCFD2	-0.936206	2.68e-07
CSRP1	-0.681959	2.7e-07
MSI2	0.687062	2.7e-07
MCOLN1	-1.16524	2.71e-07
REEP4	-0.83788	2.71e-07
ERCC2	-0.994362	2.72e-07
RAD51	-1.04452	2.74e-07
RHBDD1	0.609327	2.74e-07
BCL2	0.884377	2.8e-07
LAMC1	1.02003	2.81e-07
KIAA1432	0.613789	2.84e-07
CORO1A	-1.00389	2.88e-07
PABPC1	0.810216	2.88e-07
EXOSC10	-0.673482	2.91e-07
PYGO1	1.04249	2.96e-07
UNG	-0.83181	2.97e-07
TNKS	0.754567	2.99e-07
RPS6KB2	-0.703078	3.03e-07
ALDH6A1	0.768062	3.08e-07
SHCBP1	-0.826699	3.14e-07
GAS7	1.12198	3.14e-07
SSH1	0.965568	3.14e-07
NCR3LG1	-1.66814	3.14e-07
GSG1	-1.48782	3.14e-07
TMEM214	-0.858772	3.16e-07
TNFSF9	0.959544	3.17e-07
TVP23B	-1.30323	3.17e-07
TCF25	-0.688546	3.17e-07
GALK1	-1.38924	3.22e-07
APOLD1	0.76581	3.23e-07
STRIP1	-0.796633	3.24e-07
LRRC45	-1.24065	3.25e-07
GLCCI1	0.845301	3.25e-07
ADAM17	0.681522	3.25e-07
DNMT1	-1.05814	3.25e-07
P2RX4	-0.874117	3.27e-07
PCSK7	-0.864498	3.31e-07
ATAD2	-0.759414	3.31e-07
TM9SF2	0.724569	3.31e-07
PTPN18	-0.992695	3.33e-07
NKIRAS2	0.601916	3.34e-07
TMEM189	0.819796	3.35e-07
NELFCD	-0.760109	3.37e-07
NIPSNAP1	0.642816	3.4e-07
SHC1	0.715687	3.4e-07
AKR1A1	-1.13989	3.43e-07
DHRSX	0.815667	3.43e-07
DHRSX	0.815667	3.43e-07
AGAP3	0.752057	3.44e-07
PRKAB1	0.67122	3.45e-07
PLCG1	-0.83967	3.45e-07
RAD18	-0.861199	3.46e-07
PSG11	-1.44451	3.46e-07
TRIP13	-0.857204	3.49e-07
POLG	-0.989196	3.51e-07
CCNA2	-1.17308	3.54e-07
TIMELESS	-0.845696	3.54e-07
PPM1D	0.648781	3.54e-07
AARS2	-0.813254	3.55e-07
CDC20	-0.650636	3.55e-07
SAMD11	-1.44006	3.64e-07
NUPR1	1.2996	3.64e-07
PTH1R	-1.27441	3.64e-07
MRPL38	-0.653462	3.66e-07
HHAT	0.862107	3.66e-07
SMAD3	0.867601	3.66e-07
PARP11	0.722002	3.66e-07
ADRBK1	-0.651544	3.68e-07
ARFGAP2	-0.639365	3.68e-07
SMC1A	-0.865382	3.68e-07
MED13L	0.805087	3.68e-07
IVNS1ABP	-0.567682	3.69e-07
FAM168A	0.941792	3.71e-07
PITRM1	-0.804346	3.71e-07
TMEM230	-0.790357	3.73e-07
FNBP4	0.674417	3.74e-07
PLEKHA8	-0.570045	3.74e-07
RSAD1	-1.13399	3.76e-07
POLA2	-0.846278	3.76e-07
RPA1	-0.739202	3.77e-07
HERC4	0.660635	3.8e-07
FAM21C	0.656397	3.8e-07
CDKN1C	1.37701	3.81e-07
HJURP	-0.708248	3.81e-07
HIVEP2	0.64641	3.81e-07
CENPM	-0.906124	3.81e-07
NRTN	0.99358	3.83e-07
KATNB1	-1.00247	3.85e-07
NADK	-0.867228	3.85e-07
CCNI	0.854877	3.91e-07
FAM132B	-1.27207	3.91e-07
PPM1H	0.820688	3.92e-07
ZHX1	-1.26994	3.93e-07
MCM10	-1.00397	3.93e-07
DDIT3	1.13397	3.95e-07
APC2	1.50356	3.95e-07
PCDHA11	0.909937	3.97e-07
SLC25A38	0.730258	3.97e-07
ICAM5	-1.2734	4.02e-07
SAR1B	-0.922936	4.02e-07
PRAMEF1	3.72826	4.02e-07
BRF2	0.708254	4.21e-07
IGF1R	1.10259	4.21e-07
PITPNC1	0.685116	4.23e-07
MICB	0.659629	4.24e-07
ZNF496	0.767118	4.27e-07
MTBP	-1.14745	4.3e-07
OLFML1	1.01668	4.32e-07
PARP6	-0.698979	4.37e-07
WDR26	0.735997	4.39e-07
GP1BA	1.30548	4.4e-07
POLA1	-0.73091	4.42e-07
GLYCTK	-1.14222	4.49e-07
RNF20	0.690868	4.49e-07
TMED10	0.689557	4.49e-07
ITCH	0.630605	4.49e-07
NFYC	0.58631	4.53e-07
CXXC5	0.687797	4.56e-07
MANSC1	-1.17016	4.6e-07
BCL11A	0.802881	4.6e-07
KIF2C	-0.721394	4.6e-07
ZNF185	1.15127	4.63e-07
TNRC6B	0.851945	4.66e-07
MAFF	0.948913	4.73e-07
IPP	0.864042	4.73e-07
PIM1	0.680823	4.73e-07
BFAR	0.691566	4.73e-07
ADAM15	-0.820112	4.74e-07
GFRA1	0.857456	4.78e-07
EFTUD1	-0.810804	4.81e-07
CDCA2	-0.757084	4.82e-07
MCM3	-0.588469	4.83e-07
ENC1	0.725472	4.89e-07
PPFIBP2	0.691901	4.89e-07
WASL	0.618386	4.91e-07
NIPAL3	0.848332	4.91e-07
BCL2L2-PABPN1	2.156	4.94e-07
TRIM4	0.760525	5.05e-07
EPS15	0.578242	5.06e-07
GID4	0.75003	5.07e-07
NEU1	0.777985	5.07e-07
AVL9	0.692535	5.08e-07
DAZAP2	0.79791	5.11e-07
NEK9	0.747159	5.13e-07
MBP	0.6164	5.18e-07
TMEM129	-0.829276	5.21e-07
CARD10	-0.95945	5.21e-07
FIBP	-1.01041	5.22e-07
HNRNPDL	-0.911972	5.26e-07
DBT	0.575389	5.32e-07
OSBPL10	0.588943	5.34e-07
HAUS8	-1.10638	5.34e-07
DNMT3B	-0.811139	5.34e-07
ROBO3	-1.27767	5.34e-07
SLC34A2	1.95414	5.38e-07
HNRNPAB	-0.643008	5.4e-07
PPP2R5D	0.641464	5.4e-07
CD3EAP	-0.711175	5.4e-07
RFC2	-0.88191	5.43e-07
HLA-DOA	1.1661	5.46e-07
VARS	-1.08759	5.46e-07
ADPRHL2	-0.839782	5.48e-07
CCNB2	-0.678974	5.49e-07
TALDO1	-0.874429	5.5e-07
SLC16A5	0.887251	5.52e-07
MCM6	-0.832036	5.54e-07
SLC35E2B	0.687395	5.65e-07
IRF2BP2	0.805051	5.67e-07
SLC45A1	1.22293	5.68e-07
ITGA3	-1.17694	5.68e-07
LATS1	0.675322	5.81e-07
WDR62	-0.804234	5.81e-07
FKBP9	0.773941	5.82e-07
BRCA1	-1.16033	5.91e-07
SAMHD1	-0.691691	5.91e-07
MLPH	0.964966	5.91e-07
RHPN1	-1.24675	5.92e-07
CLK2	-0.739038	5.94e-07
ABHD16A	-0.813411	5.94e-07
CDC40	0.65559	5.94e-07
GALC	0.651727	5.94e-07
TAGLN	-1.01975	5.98e-07
DSP	0.857043	5.98e-07
TBC1D5	0.671606	6.02e-07
MOB3A	0.810815	6.03e-07
FDXR	-0.695148	6.03e-07
PI4KB	0.654793	6.04e-07
TMCC1	0.679905	6.05e-07
IGDCC3	-0.760849	6.06e-07
IKBKE	-0.981654	6.06e-07
SLC30A3	-1.37739	6.06e-07
TELO2	-1.02875	6.07e-07
PSG5	-0.84454	6.09e-07
DECR2	0.926383	6.09e-07
FBXO28	0.654903	6.12e-07
NOC4L	-0.903996	6.17e-07
LFNG	-1.23695	6.17e-07
MASTL	-0.922485	6.17e-07
NFKBIL1	0.85919	6.27e-07
PAQR6	-1.79323	6.29e-07
ANLN	-0.866093	6.41e-07
MRPL10	0.68301	6.41e-07
SBK3	1.41781	6.41e-07
ZMYND11	0.534126	6.41e-07
CLDN11	0.665422	6.41e-07
PI4K2A	0.854374	6.41e-07
ACOX1	0.673408	6.46e-07
WBP1L	0.626847	6.46e-07
WDR55	-0.722742	6.46e-07
FRS2	0.736422	6.46e-07
MFSD12	0.726466	6.49e-07
CCDC74B	-0.797271	6.49e-07
NXN	0.805766	6.49e-07
TMEM222	0.57281	6.51e-07
BBS12	0.770619	6.51e-07
DPH2	-0.731136	6.51e-07
MITF	0.57488	6.53e-07
CD151	-0.915729	6.57e-07
TCF19	-0.865856	6.58e-07
BOP1	-0.746996	6.67e-07
RAP2B	0.642939	6.71e-07
MAP3K12	0.58024	6.71e-07
OTX2	0.567796	6.72e-07
USP30	0.750955	6.75e-07
GLIPR1	-1.08702	6.75e-07
PDGFB	1.22251	6.75e-07
SLCO4A1	-1.03152	6.75e-07
RCN1	0.554212	6.75e-07
POLD3	-0.655627	6.77e-07
IGFN1	-1.22222	6.79e-07
CUEDC1	0.884799	6.84e-07
RPUSD3	-0.647442	6.87e-07
ARHGEF19	-1.39409	6.87e-07
ABCC1	1.00112	6.87e-07
DDX39A	-0.732859	6.87e-07
MPP4	-1.43593	6.87e-07
CENPI	-0.801709	6.88e-07
PTEN	0.732483	6.88e-07
9-Sep	0.831689	6.89e-07
RQCD1	-0.745406	6.96e-07
WDR46	-0.636915	7e-07
EFNA5	0.933403	7.02e-07
FUS	-0.592935	7.03e-07
INO80B	0.761989	7.03e-07
NMNAT1	0.608485	7.05e-07
RNF145	0.630745	7.05e-07
MSTO1	-0.699981	7.06e-07
MEIS3	-0.89035	7.06e-07
HES1	1.88388	7.06e-07
ZFAND4	0.668522	7.11e-07
NOL6	-0.882209	7.16e-07
HIRIP3	-1.16223	7.16e-07
CAPN2	0.656552	7.19e-07
CTH	0.763674	7.24e-07
NCAPH2	-0.733336	7.24e-07
AREL1	0.65971	7.37e-07
PXDN	1.07791	7.42e-07
FANCI	-0.71019	7.44e-07
ARNTL	1.18609	7.45e-07
XYLB	-0.800647	7.45e-07
BCKDHA	-0.734838	7.49e-07
IER5L	0.822771	7.49e-07
CPT1B	-2.14475	7.49e-07
RAD51AP1	-1.39652	7.49e-07
HPX	2.34619	7.5e-07
MAN2A2	-0.923066	7.53e-07
MCM4	-0.882133	7.61e-07
KIF13A	0.617066	7.61e-07
EEF2K	-0.82272	7.63e-07
BCAR3	0.971296	7.68e-07
ABHD10	-1.2153	7.72e-07
ZNF264	0.743921	7.72e-07
KIDINS220	0.602941	7.77e-07
SHKBP1	-0.732368	7.78e-07
FAM126A	-0.965664	7.81e-07
KIF3B	0.802458	7.84e-07
SESN2	0.827221	7.89e-07
CNST	0.623959	7.9e-07
MTFR1L	0.560694	7.9e-07
UBE2R2	0.808144	7.9e-07
DGKA	-0.887688	7.91e-07
TSSK6	1.05101	7.99e-07
ARHGAP23	1.16905	8.02e-07
DDX49	-0.716848	8.05e-07
CHD2	0.684334	8.08e-07
KSR1	0.972911	8.13e-07
ZNF618	0.868928	8.14e-07
LCMT1	0.599398	8.14e-07
HDDC3	-1.36986	8.14e-07
SLC7A14	0.772115	8.21e-07
MCM7	-0.706013	8.21e-07
AC068987.1	-6.08842	8.21e-07
STAU1	0.526067	8.21e-07
KCTD2	0.774223	8.21e-07
GPR146	1.4855	8.24e-07
MFSD3	-1.05738	8.24e-07
WDR82	0.631827	8.24e-07
KLHDC3	-0.651105	8.4e-07
TENM2	1.0473	8.41e-07
ZNF408	0.72851	8.46e-07
C2orf42	0.733554	8.49e-07
SARS2	-0.752843	8.56e-07
APOBEC3B	-0.83251	8.59e-07
EIF3C	0.561722	8.6e-07
GALT	-0.714583	8.6e-07
FTH1	0.642314	8.6e-07
HMCN1	0.787738	8.6e-07
TBC1D2	0.724924	8.66e-07
E2F1	-0.805984	8.68e-07
FAM72B	-0.760131	8.68e-07
SGK494	-2.03536	8.69e-07
WDR54	-1.15109	8.7e-07
ALDH2	0.533156	8.72e-07
ATAD5	-0.982624	8.72e-07
HAUS4	-0.959084	8.72e-07
NKAIN4	0.877568	8.72e-07
CYB5R2	-0.875075	8.72e-07
RNASEH2C	-0.917594	8.76e-07
KLHDC10	0.736602	8.86e-07
FAF2	0.674216	8.92e-07
IGF2BP3	0.571218	8.94e-07
APP	0.675171	8.98e-07
GBA2	-0.622455	8.98e-07
BLM	-0.763058	8.98e-07
IL17RD	0.817168	9.04e-07
TMEM151B	1.14599	9.04e-07
OTUD4	0.621128	9.04e-07
HIST1H2BM	-1.15218	9.05e-07
CRTAP	0.555568	9.05e-07
RIN3	0.801316	9.05e-07
APPBP2	0.528107	9.06e-07
HNRNPA2B1	-0.678963	9.09e-07
PDK1	-0.836615	9.15e-07
NSMCE4A	-0.77521	9.18e-07
SFXN3	-0.676391	9.18e-07
ARHGEF16	-1.09436	9.18e-07
KAT7	0.662683	9.24e-07
WDR73	0.582222	9.24e-07
NBEAL2	-1.07531	9.25e-07
SCAMP5	0.675301	9.27e-07
JMJD7	-2.03374	9.3e-07
RNF182	0.721966	9.33e-07
DNAH1	0.893552	9.34e-07
ACY1	-1.20484	9.38e-07
RHOT2	-0.58774	9.38e-07
HOXA1	0.586771	9.45e-07
EXOSC9	-0.897011	9.45e-07
SOX15	0.766808	9.45e-07
C11orf24	-0.575258	9.48e-07
RPUSD4	0.59183	9.48e-07
RPS6KA4	-0.76524	9.49e-07
ZBTB2	0.588514	9.51e-07
PARD3B	0.889545	9.52e-07
ATAD3B	-0.569253	9.54e-07
OGDHL	-1.15954	9.72e-07
RTCA	0.790837	9.89e-07
ICK	0.619932	9.94e-07
KEAP1	0.582612	9.99e-07
ZBTB34	0.775321	9.99e-07
SLIT2	0.825697	1e-06
PRIMPOL	-0.951806	1e-06
EGFR	0.917366	1e-06
EML2	-0.972719	1e-06
DNASE2	0.546723	1.01e-06
PPP1R12C	-0.660049	1.01e-06
PGAP3	-1.00786	1.01e-06
G6PD	-0.791962	1.01e-06
SYNC	0.675213	1.01e-06
TPCN2	-0.83199	1.01e-06
SPIRE1	0.549032	1.01e-06
BAX	0.513617	1.01e-06
AP2B1	0.66835	1.01e-06
DDX41	-0.612908	1.01e-06
XRCC3	-0.627053	1.02e-06
RGCC	1.04699	1.02e-06
PCBP2	0.613807	1.03e-06
IP6K3	0.618668	1.03e-06
ALG12	0.626539	1.03e-06
CORO6	-1.00837	1.03e-06
CTTN	0.639871	1.03e-06
DYRK1B	0.953971	1.03e-06
ARFGEF2	0.662827	1.03e-06
TMEM120B	0.821399	1.04e-06
KNTC1	-0.767122	1.04e-06
FAM214B	0.633077	1.04e-06
ZNFX1	0.754581	1.04e-06
NCAPH	-0.856458	1.04e-06
UBFD1	0.708525	1.04e-06
PPFIBP1	0.604543	1.05e-06
ANO10	0.602638	1.05e-06
PTRH1	-1.22927	1.05e-06
PRSS23	0.694269	1.06e-06
LSS	-0.827822	1.06e-06
UBE2C	-0.77396	1.08e-06
RP11-295K3.1	3.84671	1.08e-06
HBEGF	-0.809759	1.08e-06
GRN	0.858738	1.09e-06
CD99L2	0.66156	1.09e-06
XRCC1	-0.815512	1.09e-06
EIF1B	0.571	1.09e-06
LGALS3	1.00551	1.09e-06
SERINC3	0.533544	1.1e-06
DCAF15	-0.732757	1.1e-06
PAK2	0.672519	1.1e-06
PARP2	-0.800818	1.1e-06
ZNF106	0.719592	1.1e-06
SPHK2	0.811699	1.11e-06
FBXO43	-1.23883	1.11e-06
ZNF215	-1.2643	1.11e-06
GPS1	-0.546464	1.11e-06
CCDC150	-1.387	1.14e-06
ABHD11	-0.838719	1.15e-06
NCOA2	0.53003	1.15e-06
STK24	0.563869	1.15e-06
RHOQ	0.511777	1.15e-06
ATXN2L	0.887937	1.15e-06
UBE2L6	0.690235	1.15e-06
ARMC9	0.518482	1.15e-06
ABI1	0.550315	1.15e-06
ACADS	-1.89933	1.15e-06
NFATC2	1.01539	1.15e-06
ADA	-0.815372	1.16e-06
TANC1	0.532332	1.16e-06
WDR90	-0.922674	1.17e-06
SHISA9	1.56377	1.17e-06
ASB13	-0.853933	1.18e-06
POLQ	-0.905581	1.18e-06
RABGAP1	0.54643	1.19e-06
INTU	-0.767653	1.19e-06
CCL25	-2.71523	1.2e-06
CDK10	-0.660377	1.2e-06
F2RL2	0.497092	1.21e-06
TRAF7	-0.783425	1.21e-06
TRIM65	-0.630503	1.21e-06
DHPS	-0.772642	1.21e-06
C16orf59	-0.818897	1.23e-06
RFC4	-0.916741	1.23e-06
NOP56	-0.590183	1.24e-06
EPC2	0.540917	1.24e-06
ARHGAP29	0.790116	1.24e-06
SOX4	0.990801	1.24e-06
ZFYVE26	0.774612	1.25e-06
ZNF175	0.569783	1.25e-06
RANBP9	0.586709	1.26e-06
CLASRP	-0.74047	1.26e-06
ZNF114	0.834954	1.27e-06
BTBD2	0.757617	1.27e-06
DIAPH3	-0.607317	1.27e-06
DIRC2	0.555529	1.27e-06
AGTPBP1	0.649593	1.27e-06
AKAP12	0.720951	1.27e-06
PCDHB2	0.784021	1.27e-06
TSPAN4	-0.653724	1.28e-06
KAZN	0.718424	1.28e-06
ZNF562	0.558843	1.28e-06
SLC35F6	0.769203	1.29e-06
EIF2D	-0.770788	1.29e-06
SLFN12	0.70508	1.3e-06
FLT4	-1.22006	1.32e-06
HIP1R	-0.906512	1.32e-06
ATF3	0.540374	1.32e-06
GSTM4	-0.682201	1.32e-06
KLF6	0.495357	1.32e-06
CTAGE5	0.751237	1.32e-06
WBP2	0.57849	1.33e-06
KCTD1	0.615138	1.33e-06
FAM102B	-0.545564	1.33e-06
CPSF3L	-0.529048	1.34e-06
PRKCE	0.879508	1.35e-06
CPT1C	0.763416	1.35e-06
FAM46A	1.59972	1.36e-06
TARBP1	0.644006	1.36e-06
MAN2B2	0.72174	1.36e-06
AHNAK	0.825463	1.36e-06
ZNF598	-0.694812	1.36e-06
MAU2	0.647178	1.36e-06
FHIT	-0.845612	1.36e-06
ZNF367	-0.963971	1.36e-06
CPEB3	0.770722	1.37e-06
TSTA3	-0.973642	1.37e-06
SLC7A7	-1.43556	1.37e-06
ELAC2	-0.537672	1.38e-06
PTPRJ	0.796895	1.39e-06
CCDC113	-0.922314	1.39e-06
NCKIPSD	-0.588103	1.39e-06
RBM47	0.567585	1.39e-06
MXD4	0.994983	1.39e-06
OAS3	-0.986829	1.4e-06
STUB1	-0.636563	1.4e-06
POLDIP3	0.551911	1.41e-06
ARHGEF7	0.602166	1.41e-06
PRICKLE1	0.796096	1.41e-06
IPO4	-0.695059	1.41e-06
CORO1B	-0.622384	1.42e-06
YY1	0.579815	1.42e-06
RPE	-1.11636	1.44e-06
ATRN	0.710334	1.44e-06
FOXP1	0.977907	1.44e-06
LMNB1	-0.596443	1.44e-06
SAAL1	-0.914545	1.44e-06
DOCK3	0.750792	1.45e-06
HKR1	0.670032	1.45e-06
KIAA0368	0.643015	1.46e-06
EAF1	0.642542	1.46e-06
ZNF282	0.790036	1.47e-06
CPEB1	0.720794	1.47e-06
STAM	0.530831	1.48e-06
GINS4	-0.717247	1.48e-06
ACTR1B	-0.69451	1.48e-06
PCDHA12	0.854184	1.48e-06
MEF2D	0.874666	1.49e-06
TADA3	-0.633815	1.5e-06
CSDE1	0.520226	1.5e-06
SLC25A1	-0.677341	1.5e-06
TUB	-0.648704	1.5e-06
STT3B	0.499571	1.5e-06
PDK2	0.655291	1.5e-06
DCAF8	-0.499699	1.5e-06
PARP10	-1.17696	1.51e-06
GPS2	-0.627616	1.52e-06
CDK16	-0.634455	1.52e-06
NFE2L3	0.504823	1.53e-06
RAB26	-1.01175	1.53e-06
GTSE1	-0.627457	1.53e-06
COL1A2	1.09474	1.53e-06
TOMM40	-0.514896	1.53e-06
AKT1	-0.504531	1.53e-06
FAM19A5	0.668078	1.53e-06
PSTPIP2	0.698673	1.53e-06
C19orf60	-0.695841	1.55e-06
DNAJB11	-0.625934	1.56e-06
CENPT	-0.677008	1.56e-06
CKAP4	0.543697	1.56e-06
ARRDC3	0.767009	1.57e-06
SMG7	0.59309	1.57e-06
ELK1	0.647886	1.57e-06
HOXA3	0.697395	1.57e-06
TM2D3	-0.869509	1.57e-06
NCAPG2	-0.629228	1.57e-06
CDK8	0.572213	1.58e-06
HOOK2	-1.12612	1.58e-06
KIAA0141	0.48622	1.58e-06
SLC13A4	-0.801255	1.59e-06
DDX18	-0.750834	1.6e-06
FXR2	0.637898	1.6e-06
DOPEY2	0.957355	1.62e-06
RBL1	-0.660705	1.62e-06
HOXA9	-0.526497	1.63e-06
PABPC1L	-1.00311	1.64e-06
SYNDIG1L	3.78838	1.64e-06
MIS18A	-1.02576	1.64e-06
C22orf39	-0.638697	1.66e-06
FBXL20	0.67418	1.66e-06
CCDC77	-0.989066	1.66e-06
SKA3	-0.868117	1.67e-06
ACVR1	0.763825	1.67e-06
IGF2R	0.928243	1.67e-06
NFIX	0.883554	1.67e-06
FAM64A	-0.938099	1.67e-06
GPC4	0.83893	1.68e-06
FUT8	0.545049	1.68e-06
BBS4	0.657307	1.68e-06
FAM126B	0.877461	1.7e-06
GALNT7	0.633773	1.71e-06
TSPYL1	0.535759	1.72e-06
CCDC138	-0.906117	1.73e-06
BIRC5	-0.675214	1.73e-06
PPP3R1	-0.672961	1.73e-06
C20orf96	0.652956	1.73e-06
HIST1H1A	-1.03017	1.74e-06
WASF1	0.616664	1.74e-06
KCMF1	0.542299	1.74e-06
PGM5	0.782705	1.74e-06
FLNB	1.0634	1.75e-06
MYPN	1.07122	1.76e-06
SON	-0.660095	1.77e-06
LMX1B	0.870523	1.77e-06
NAA30	0.525843	1.77e-06
FDPS	-0.767227	1.77e-06
G2E3	-1.17906	1.78e-06
KIAA1683	-1.28874	1.78e-06
SV2A	-0.822863	1.79e-06
SREBF1	-0.808515	1.79e-06
YBX2	-0.767721	1.79e-06
MEIS2	0.517725	1.8e-06
AGO1	-0.840969	1.81e-06
GRSF1	0.543945	1.85e-06
ADCK4	-0.546606	1.85e-06
KCTD15	0.60859	1.88e-06
CHST3	0.875713	1.88e-06
TRIO	0.783463	1.89e-06
PKMYT1	-0.731956	1.9e-06
CHIC1	0.953638	1.9e-06
PCYT1A	0.610797	1.92e-06
ZYG11B	0.7022	1.92e-06
PON2	0.771864	1.95e-06
CSNK1G1	0.581056	1.96e-06
MYL10	-1.77924	1.96e-06
CD74	0.92157	1.96e-06
ZNF621	0.651799	1.97e-06
ZNF581	0.720663	1.97e-06
USP44	0.628302	1.97e-06
GK	-1.21975	1.97e-06
TRIM55	0.637958	1.97e-06
PGS1	0.53201	1.98e-06
RILPL1	0.653929	2e-06
CDIP1	0.608251	2.02e-06
PDE2A	2.35555	2.03e-06
BCAS3	0.7559	2.03e-06
SERPINE1	0.896176	2.03e-06
EME1	-1.02322	2.04e-06
IFT172	-0.851048	2.05e-06
STMN3	0.988745	2.05e-06
MIIP	-0.601292	2.07e-06
DIP2C	0.749953	2.07e-06
ZNF791	0.628904	2.07e-06
SASH1	1.40507	2.09e-06
CCND1	0.626573	2.09e-06
YIPF6	0.478822	2.1e-06
CEP78	-0.459905	2.1e-06
FTSJ3	-0.517334	2.11e-06
UBTD1	0.638141	2.11e-06
SIRPA	0.844049	2.11e-06
SQSTM1	0.491378	2.11e-06
GRAMD1B	0.65992	2.13e-06
ENTPD4	-0.48193	2.13e-06
ZNF468	0.665271	2.13e-06
PATL1	0.547999	2.13e-06
DUS1L	-0.52737	2.13e-06
CLPTM1L	-0.520958	2.13e-06
PTP4A1	0.772434	2.13e-06
BCL2L2	-0.786036	2.13e-06
EXT2	0.591462	2.13e-06
GNG4	0.766239	2.16e-06
FOSL2	0.861126	2.18e-06
KIF24	-0.693017	2.18e-06
GXYLT2	0.640298	2.19e-06
CPQ	0.697673	2.19e-06
NDRG2	-0.760911	2.19e-06
CORO7	-1.09235	2.2e-06
PLEKHG4	-1.25761	2.2e-06
CTSD	0.719847	2.2e-06
RHOG	0.573519	2.21e-06
TBL1X	0.7144	2.22e-06
ERAL1	-0.692196	2.23e-06
VPS4B	0.507897	2.24e-06
CNPY4	-1.01056	2.25e-06
DYNC1H1	0.802769	2.26e-06
IFI35	0.785311	2.27e-06
KIRREL	0.803978	2.27e-06
SLC25A10	-0.668289	2.27e-06
CRIM1	0.616827	2.28e-06
OLR1	-0.933091	2.29e-06
OSBP	0.639358	2.3e-06
KIF11	-0.724773	2.3e-06
ETV6	0.642377	2.3e-06
TOMM20	0.56765	2.3e-06
SMYD5	-0.507257	2.31e-06
CNDP2	-0.531847	2.32e-06
ZNF362	0.731205	2.33e-06
FANCA	-0.714016	2.33e-06
GJA1	0.503027	2.34e-06
GYS1	-0.689967	2.34e-06
PDLIM7	-0.688885	2.34e-06
UBL7	0.552923	2.34e-06
SRSF7	-0.802947	2.35e-06
TTC17	0.483251	2.35e-06
C3orf17	0.53817	2.35e-06
SSR1	0.483057	2.35e-06
ADAMTSL5	0.947746	2.35e-06
STARD4	-0.570803	2.35e-06
PHACTR2	0.578141	2.38e-06
THAP10	-1.37191	2.38e-06
AKT1S1	0.677119	2.38e-06
CTU2	-0.787902	2.39e-06
GJC1	0.74073	2.39e-06
SKP2	-0.676171	2.39e-06
SFMBT2	2.2138	2.39e-06
RNF169	0.641461	2.39e-06
DISP2	1.18364	2.39e-06
FAM72D	-0.869494	2.4e-06
KCNMA1	0.646018	2.4e-06
LANCL1	-0.514213	2.4e-06
TBL2	0.576945	2.4e-06
DHODH	-0.846355	2.4e-06
KIAA1614	-1.11057	2.4e-06
PPP3CB	0.793633	2.41e-06
MET	0.914852	2.41e-06
EVC	0.694996	2.44e-06
ATXN7L3B	0.516993	2.44e-06
OGG1	-0.620644	2.45e-06
MAN1C1	0.83827	2.45e-06
AC007390.5	0.621149	2.45e-06
MKI67	-0.749001	2.46e-06
S100A1	0.706041	2.48e-06
OS9	0.632592	2.48e-06
RRP12	-0.661626	2.49e-06
MEMO1	0.72735	2.5e-06
SUV420H1	0.52135	2.5e-06
FBXO10	0.699223	2.52e-06
SKIDA1	0.569138	2.53e-06
PIK3CB	0.601602	2.53e-06
ZBTB40	0.719145	2.54e-06
GUCY1A2	1.21633	2.54e-06
MCM2	-0.606178	2.55e-06
DONSON	-0.600752	2.55e-06
FBXO25	0.773778	2.56e-06
MTA3	0.439335	2.58e-06
TNFRSF14	0.951137	2.59e-06
FUT10	-0.676333	2.65e-06
LEMD3	0.631883	2.65e-06
IFNAR1	0.496718	2.69e-06
COL3A1	0.811027	2.69e-06
CHAF1A	-0.774815	2.69e-06
IGF2BP2	0.571842	2.69e-06
RAB34	-0.628362	2.7e-06
GLI1	-0.868305	2.75e-06
SGCB	0.556999	2.75e-06
ZCCHC14	0.755141	2.75e-06
LNP1	-0.984107	2.75e-06
CCNDBP1	-1.2123	2.77e-06
KIAA1467	0.750571	2.77e-06
CYB5D1	-0.554417	2.77e-06
KLHL9	0.513484	2.79e-06
UBE2D2	0.515045	2.79e-06
PLK1	-0.565295	2.79e-06
PREB	-0.585986	2.79e-06
PERP	0.567073	2.79e-06
GLE1	-0.583494	2.79e-06
SLC16A9	0.616317	2.79e-06
C9orf41	-0.566067	2.79e-06
RAB14	0.620683	2.8e-06
COL4A3BP	0.609737	2.81e-06
DUSP6	0.575138	2.82e-06
DEPDC1B	-0.928689	2.83e-06
ITPRIPL2	0.752831	2.84e-06
UBE2Z	0.50097	2.84e-06
SEC14L1	0.818773	2.84e-06
PUM1	0.565156	2.85e-06
CENPA	-0.915008	2.85e-06
ECSIT	0.624239	2.85e-06
PPP2R1A	0.556542	2.85e-06
METTL3	-0.773605	2.85e-06
OTUD5	0.677115	2.85e-06
AC004381.6	-0.953266	2.88e-06
PIKFYVE	0.559038	2.88e-06
C9orf40	-0.789686	2.89e-06
ATN1	0.890287	2.89e-06
OSBPL5	-0.788916	2.9e-06
PRKCZ	0.673534	2.9e-06
C6orf223	-1.09232	2.9e-06
F2RL1	0.806837	2.9e-06
FOSB	1.07909	2.91e-06
CDCA8	-0.584324	2.93e-06
ARL6IP4	-0.961174	2.94e-06
CEP128	-0.989916	2.94e-06
BCS1L	-0.767612	2.94e-06
SORD	-0.592604	2.94e-06
EXT1	0.54584	2.95e-06
CBY1	-0.70769	2.95e-06
PDRG1	-0.945155	2.95e-06
ZNF251	0.604209	3e-06
HAUS3	-0.735981	3e-06
PCDHGA10	0.969386	3e-06
FCGRT	0.766598	3e-06
CIB1	-1.09743	3e-06
RECQL5	-0.829767	3.01e-06
CUX1	0.673756	3.01e-06
TRIM64B	2.48129	3.01e-06
DEPDC1	-1.02676	3.03e-06
MMS22L	-0.787191	3.04e-06
VARS2	-0.767187	3.04e-06
E2F8	-0.798245	3.04e-06
PARVA	0.622757	3.05e-06
AHDC1	0.914749	3.05e-06
CLCN2	-0.766718	3.06e-06
GPRASP2	-0.599811	3.06e-06
ESCO2	-1.0129	3.06e-06
SLC18B1	-0.982599	3.07e-06
DHFR	-0.928076	3.07e-06
TM7SF3	0.531572	3.07e-06
RIMBP2	0.557282	3.1e-06
SF3B3	0.704076	3.12e-06
MIR3654	-1.04392	3.12e-06
MAST2	-0.63595	3.12e-06
ETV5	0.809069	3.13e-06
SFI1	-0.673199	3.13e-06
EFR3A	0.443028	3.14e-06
NXPH3	0.71378	3.15e-06
PHF6	0.517186	3.17e-06
HS6ST2	0.609489	3.17e-06
COX18	-0.996262	3.2e-06
TOE1	-0.725343	3.24e-06
RHOB	0.471837	3.25e-06
RNF11	0.605087	3.25e-06
MYH14	1.0441	3.25e-06
PRPF31	-0.465424	3.25e-06
CEP152	-0.993664	3.25e-06
MBD5	0.725659	3.26e-06
PLEKHM3	0.612772	3.26e-06
5-Sep	-0.621817	3.26e-06
SLC35D2	0.65603	3.26e-06
SOS1	0.592334	3.27e-06
NUDT15	-0.8601	3.28e-06
EMC1	0.692993	3.28e-06
DNAJB5	0.64398	3.28e-06
ZSWIM4	0.899394	3.29e-06
CLIC4	0.483907	3.3e-06
EBNA1BP2	-0.720255	3.3e-06
SLC4A7	0.724755	3.33e-06
ITM2B	0.576874	3.33e-06
BARD1	-0.699149	3.34e-06
NTRK3	1.74351	3.36e-06
CRLS1	-0.880345	3.36e-06
MSX1	0.489481	3.36e-06
ZNF329	0.863628	3.37e-06
ELFN1	0.845595	3.37e-06
PSEN1	0.494257	3.37e-06
IMPDH2	-0.683384	3.38e-06
PSG4	0.767457	3.39e-06
SH2D2A	-1.05062	3.4e-06
C11orf82	-0.81299	3.4e-06
KIF4A	-0.490928	3.41e-06
CCDC15	-1.23231	3.41e-06
C4orf21	-1.08748	3.43e-06
ZNF296	0.908101	3.43e-06
ARGLU1	-0.856274	3.43e-06
FOXO3	0.711011	3.43e-06
SERTAD1	0.76885	3.43e-06
CCDC106	0.796748	3.43e-06
HMGB1	-0.995002	3.43e-06
SNTB2	0.656792	3.43e-06
FBXW7	0.627555	3.45e-06
MICALL2	-0.890976	3.46e-06
ATP9A	0.616376	3.46e-06
RIN2	0.557975	3.46e-06
MB21D2	-0.577059	3.48e-06
SYNE3	1.44343	3.48e-06
GAB2	0.766157	3.48e-06
DCAF10	0.566936	3.48e-06
FBXW9	-0.732001	3.49e-06
UBAC2	0.531055	3.49e-06
RNF214	0.653389	3.49e-06
EPHB4	0.734159	3.49e-06
WRNIP1	0.54024	3.49e-06
TGFBR1	-0.581612	3.52e-06
KDM5B	0.607553	3.56e-06
AMOTL1	0.683507	3.57e-06
FKBP11	1.08795	3.57e-06
BCAR1	0.816174	3.58e-06
CREBRF	1.48894	3.59e-06
KIAA1217	1.01367	3.61e-06
USP5	-0.655307	3.63e-06
CLCN6	-0.875515	3.63e-06
ZNF568	0.824952	3.63e-06
TRAIP	-0.812773	3.63e-06
NT5C2	-0.468676	3.63e-06
RGS10	0.972909	3.64e-06
B3GNT1	0.726907	3.64e-06
DAPK2	1.05977	3.64e-06
GPAA1	-0.548167	3.64e-06
HERPUD1	0.613548	3.65e-06
GPATCH3	0.607202	3.65e-06
CDK9	-0.556666	3.7e-06
AARSD1	-0.957284	3.7e-06
UNC119B	-0.639259	3.7e-06
CCDC24	-1.31262	3.71e-06
DCAKD	0.641888	3.71e-06
SH2B3	-0.696231	3.71e-06
ZWILCH	-0.630803	3.71e-06
LATS2	0.683003	3.71e-06
C1orf51	0.929545	3.71e-06
COL18A1	1.07106	3.71e-06
PCDHGB7	1.03321	3.74e-06
DLGAP5	-0.885196	3.75e-06
IDS	0.694888	3.77e-06
LYRM9	0.751736	3.77e-06
FAT1	0.75804	3.77e-06
XRCC2	-0.822016	3.77e-06
ZNF384	0.575824	3.77e-06
FTSJ2	-0.590584	3.77e-06
CACNB1	-0.789883	3.77e-06
LTBP1	0.783246	3.77e-06
PPM1G	-0.532378	3.78e-06
PRAMEF7	2.4854	3.78e-06
HECTD4	0.816458	3.81e-06
POLR1D	0.567011	3.81e-06
IGSF8	-0.891221	3.82e-06
IST1	0.532639	3.82e-06
CENPJ	-0.949709	3.82e-06
DGKQ	-0.960431	3.83e-06
AMPH	0.60599	3.83e-06
DBP	0.658522	3.85e-06
THAP3	0.720454	3.86e-06
MAP6D1	-1.19683	3.87e-06
KIAA0895L	-0.827986	3.87e-06
AP1G1	0.531965	3.88e-06
TBL3	-0.614152	3.89e-06
THOC5	0.46054	3.91e-06
KIF18B	-0.695249	3.91e-06
POLH	0.69457	3.91e-06
C17orf59	0.87456	3.91e-06
GAA	-0.759792	3.91e-06
RPRD2	0.699707	3.91e-06
LEPREL1	0.555411	3.91e-06
TTC19	-0.514312	3.92e-06
TMEM107	-0.895366	3.93e-06
PNMA2	0.895341	3.95e-06
HINFP	0.617752	3.99e-06
BSG	0.577919	4e-06
RHOH	0.910178	4.01e-06
ADAM9	0.692734	4.04e-06
RTN4RL1	0.707944	4.05e-06
LRPPRC	0.497726	4.06e-06
SPATA20	-0.675287	4.06e-06
HELB	0.585188	4.06e-06
SLC3A2	0.493758	4.07e-06
GTF2IRD2B	0.845316	4.07e-06
COX10	0.492004	4.07e-06
HIST1H1D	-1.54547	4.08e-06
NUP107	-0.742171	4.09e-06
CNRIP1	1.01998	4.1e-06
PITPNA	-0.595152	4.12e-06
NPRL2	-0.84306	4.13e-06
BZW2	-0.609242	4.14e-06
CHP1	0.507652	4.14e-06
ZFP90	0.517437	4.15e-06
PRR5	0.536323	4.15e-06
PIK3IP1	0.965592	4.16e-06
GPR107	0.624606	4.18e-06
DDAH2	-0.546654	4.18e-06
PBX2	-0.60273	4.18e-06
ARHGEF39	-0.760797	4.19e-06
SYNGAP1	0.706358	4.21e-06
RTN3	0.517376	4.22e-06
WDR59	0.512005	4.23e-06
GADD45A	0.76521	4.24e-06
PRKAB2	0.63161	4.24e-06
FAM222B	0.684991	4.25e-06
C5orf54	-0.959698	4.25e-06
AK2	-0.69063	4.25e-06
PSRC1	-0.533009	4.25e-06
MMP14	1.0032	4.25e-06
NCOA3	0.508176	4.25e-06
ZDHHC18	0.587908	4.25e-06
C1RL	-0.782624	4.26e-06
DCSTAMP	-1.38734	4.26e-06
SZRD1	0.473084	4.26e-06
ALAS1	0.541479	4.29e-06
PPIF	-0.606764	4.3e-06
MAT2B	0.77299	4.3e-06
CASP7	0.648111	4.3e-06
TBC1D22B	0.566434	4.32e-06
ARID1B	0.648415	4.32e-06
DDX6	0.412778	4.35e-06
RALBP1	0.459663	4.35e-06
TPP1	-0.598321	4.36e-06
FAM72A	-0.887146	4.36e-06
SLC44A2	-0.692208	4.36e-06
ZNF667	0.639457	4.38e-06
SLIT3	0.778559	4.38e-06
MTMR11	-0.696723	4.38e-06
ETHE1	-0.848591	4.41e-06
STK36	-0.641462	4.43e-06
ARRB2	-0.548918	4.44e-06
MED15	-0.601002	4.44e-06
BRIP1	-0.831628	4.49e-06
PMS2	0.469977	4.49e-06
SAPCD2	-0.607907	4.49e-06
HDHD1	-0.668413	4.51e-06
C12orf23	0.522833	4.54e-06
BCL2L13	0.458178	4.56e-06
BRD2	0.559144	4.56e-06
CYP4F22	1.21751	4.58e-06
TRAPPC2	0.539162	4.6e-06
SIRT7	0.583049	4.62e-06
FNIP1	0.438467	4.62e-06
VAMP3	0.572537	4.63e-06
ARL8A	0.577016	4.67e-06
GLTSCR1L	0.705773	4.69e-06
LPP	0.527856	4.69e-06
CABLES1	0.644769	4.7e-06
C19orf12	0.61617	4.7e-06
VPS54	0.459504	4.75e-06
NEK2	-0.763055	4.76e-06
WWTR1	0.492161	4.76e-06
MAN2B1	-0.662534	4.77e-06
FCHSD2	0.552129	4.77e-06
MGAT5B	1.00575	4.78e-06
PRSS12	-1.02078	4.82e-06
E2F2	-0.864862	4.84e-06
ZSCAN10	-1.75297	4.86e-06
ZXDB	0.577457	4.91e-06
RSPH4A	0.90691	4.91e-06
RBFA	-0.647134	4.91e-06
SLC5A3	0.606907	4.91e-06
RNF216	0.56604	4.91e-06
ZNF543	0.601054	4.91e-06
LDB3	-1.74898	4.91e-06
6-Mar	0.523268	4.94e-06
ETNK2	-0.703543	4.94e-06
ZNF668	0.478779	4.96e-06
UAP1L1	-0.659919	4.97e-06
ATP6V0A1	0.523718	4.97e-06
TYK2	-0.711819	4.98e-06
RFX5	0.52933	5e-06
C1orf112	-1.02073	5e-06
HDAC1	0.473112	5.02e-06
DMBX1	-1.42255	5.02e-06
NDC80	-0.881929	5.02e-06
NLN	-0.438813	5.02e-06
HIST1H1B	-1.43682	5.03e-06
MFHAS1	0.632658	5.04e-06
EIF2AK4	0.545649	5.05e-06
DCAF11	-0.487087	5.05e-06
MRTO4	-0.593306	5.09e-06
ARL2BP	0.512714	5.09e-06
RRP1	-0.590884	5.09e-06
TMEM132B	1.23528	5.09e-06
RIC8A	-0.453404	5.09e-06
PALD1	-0.647212	5.09e-06
KIF3A	-0.841236	5.09e-06
PAQR8	0.583369	5.09e-06
KAT2A	-0.685919	5.09e-06
C9orf37	-0.601465	5.12e-06
SEL1L	0.415198	5.12e-06
TMEM25	-0.585616	5.13e-06
TULP3	0.533107	5.13e-06
SLC8A1	0.419948	5.17e-06
RIMS2	0.55882	5.19e-06
JUNB	0.753233	5.21e-06
MBTPS2	0.498655	5.24e-06
CDR2	-0.586572	5.25e-06
CCDC142	0.750023	5.25e-06
BORA	-0.83462	5.25e-06
SLX1A	-1.16103	5.28e-06
ASAP1	0.528835	5.28e-06
KIAA0100	-0.636197	5.29e-06
ALX4	0.647375	5.3e-06
ELK3	0.514765	5.3e-06
PIP5K1A	0.494717	5.31e-06
ADCY6	-0.654713	5.35e-06
ELOVL6	-0.490528	5.36e-06
TM9SF3	0.468707	5.39e-06
ZNF521	0.448085	5.4e-06
CTTNBP2NL	0.483855	5.42e-06
BBS1	-0.767894	5.42e-06
UBE2V1	0.45858	5.43e-06
TEP1	-0.65167	5.43e-06
ATP2C1	0.45903	5.44e-06
CDCA5	-0.527021	5.44e-06
INO80E	-0.498546	5.47e-06
ITPKC	0.484864	5.49e-06
ZBTB12	-0.738533	5.5e-06
CYP2E1	2.67715	5.53e-06
FANCF	0.558033	5.53e-06
ZFYVE9	0.488184	5.53e-06
PIGG	0.589074	5.54e-06
TARDBP	-0.48735	5.54e-06
PALM	0.906634	5.55e-06
FBXL17	-0.594934	5.55e-06
ABCB8	-0.560835	5.55e-06
NFKB2	-0.618178	5.55e-06
CHMP3	0.505438	5.55e-06
RNF41	0.583007	5.56e-06
TBC1D24	-0.790512	5.56e-06
ACVR1B	0.646261	5.65e-06
CACFD1	0.628384	5.65e-06
UBL4A	-0.582314	5.65e-06
KCNQ4	0.908954	5.65e-06
DNAJC1	0.643107	5.66e-06
RPS6KA5	0.866526	5.69e-06
EIF2B2	-0.802428	5.69e-06
PRAF2	0.573141	5.7e-06
RMND5B	-0.482926	5.7e-06
AP3S2	0.604145	5.72e-06
HEXDC	-0.685044	5.72e-06
ARMC7	0.560777	5.72e-06
MTMR3	0.608499	5.73e-06
MAST1	-0.621004	5.75e-06
ZSCAN18	0.594799	5.75e-06
KIAA1161	-0.907458	5.76e-06
MRPS25	-0.506864	5.78e-06
CYC1	-0.756702	5.8e-06
IL17RC	-0.735315	5.81e-06
HYOU1	-0.646936	5.84e-06
RFPL4B	1.08292	5.85e-06
GPR124	-0.862989	5.85e-06
ZNF8	0.544391	5.88e-06
VASN	0.869281	5.9e-06
STK16	-0.616207	5.9e-06
BAK1	-0.59793	5.92e-06
MARCKSL1	-0.435786	5.95e-06
RP11-192H23.4	-2.0403	5.95e-06
EFCC1	4.16836	5.99e-06
SLC38A2	0.512702	6e-06
SH3GLB2	-0.433313	6e-06
PASK	-0.649786	6.02e-06
RHOA	0.480268	6.03e-06
ARL15	1.31309	6.06e-06
DPYSL4	0.865712	6.07e-06
PRKX	0.579315	6.23e-06
ACAD10	0.59672	6.24e-06
COL5A2	0.624906	6.24e-06
TMEM181	0.420691	6.24e-06
DNAJC3	0.420209	6.24e-06
GLB1L	-0.971446	6.24e-06
FAHD2B	-0.527668	6.24e-06
CKAP2L	-0.820137	6.28e-06
MLXIP	-0.760799	6.35e-06
CD70	0.613567	6.39e-06
CCDC74A	-0.615622	6.4e-06
ZNF436	0.44702	6.41e-06
MFSD2A	-1.23755	6.43e-06
NRDE2	0.467007	6.43e-06
IFFO1	-0.578747	6.43e-06
MSANTD3	0.469862	6.46e-06
ZNF346	0.509444	6.47e-06
SEMA4A	-1.15642	6.47e-06
PHF12	0.598285	6.49e-06
BEND4	0.958142	6.5e-06
ACAD9	-0.448348	6.54e-06
GNL2	-0.612966	6.58e-06
TRA2B	-0.670377	6.59e-06
BRAF	0.480205	6.6e-06
ARNT	0.518428	6.62e-06
GEN1	-0.914855	6.64e-06
GPR20	-1.29747	6.64e-06
CHML	-1.11727	6.67e-06
DNMT3A	0.629403	6.67e-06
ZNF532	0.493468	6.67e-06
ARFRP1	-0.615881	6.67e-06
CADM4	0.638071	6.69e-06
GATA6	1.10429	6.69e-06
BLMH	0.470365	6.79e-06
NAT6	-0.823249	6.81e-06
AXL	-0.716374	6.82e-06
CNOT1	0.491186	6.84e-06
NT5DC2	-0.548275	6.85e-06
KBTBD7	0.51071	6.86e-06
RADIL	-0.876808	6.87e-06
MAP1LC3B2	0.842629	6.87e-06
TCAIM	0.549735	6.88e-06
SGOL1	-0.744483	6.9e-06
HIST1H2BO	-0.741898	6.93e-06
TSC1	0.480156	6.93e-06
P4HA2	-0.586353	6.93e-06
TP53BP2	0.450595	6.93e-06
MED16	-0.663427	6.95e-06
MGEA5	0.535103	6.96e-06
SENP2	-0.489283	6.98e-06
DVL2	-0.548065	6.99e-06
PRR13	0.391543	6.99e-06
CUL4B	0.51152	7e-06
SH3BGRL2	0.692737	7.02e-06
CHAC1	0.611843	7.03e-06
FAM21A	0.526006	7.03e-06
CSNK2A2	0.603378	7.04e-06
SLC29A1	-0.536551	7.04e-06
ZSCAN12	-0.667535	7.09e-06
WBP1	0.710897	7.09e-06
DOCK1	0.497184	7.11e-06
GNB3	-1.04173	7.11e-06
DLG4	0.658046	7.15e-06
PAOX	-0.971873	7.15e-06
PLIN2	0.539172	7.15e-06
ZDHHC3	0.425749	7.16e-06
RBM20	0.672866	7.17e-06
CSPG5	-1.28435	7.21e-06
RAC1	0.506473	7.25e-06
AGO2	0.613533	7.31e-06
RRP9	-0.507002	7.31e-06
ZNF79	0.708921	7.31e-06
AK7	-0.823755	7.31e-06
FASTKD1	-0.591561	7.31e-06
NPIPB7	2.82228	7.32e-06
PCF11	-0.576568	7.32e-06
ZNF227	0.616435	7.32e-06
TP53	0.505543	7.32e-06
ACBD5	0.468553	7.35e-06
ELMO3	-1.94647	7.38e-06
SLC6A20	1.66502	7.38e-06
MORN4	0.505576	7.49e-06
BMP6	0.70216	7.5e-06
ZFP14	0.813868	7.5e-06
LPPR3	0.995013	7.51e-06
GLUL	0.504153	7.52e-06
BST2	-0.705951	7.64e-06
UTS2B	-1.20829	7.64e-06
KDELR1	0.494383	7.64e-06
SALL4	-0.488303	7.65e-06
DYNC1LI2	0.424516	7.69e-06
GINS3	-0.695686	7.7e-06
CNOT4	0.453767	7.72e-06
INPP5D	0.675218	7.73e-06
APOE	0.705425	7.74e-06
YPEL5	0.598118	7.74e-06
HOMEZ	0.421397	7.76e-06
MYC	0.458097	7.77e-06
SLC24A3	1.45164	7.81e-06
MBTPS1	0.500846	7.81e-06
UQCRC1	-0.683217	7.81e-06
ARSA	-0.667627	7.81e-06
SCYL1	-0.55436	7.81e-06
ECT2	-0.772072	7.81e-06
UBR4	0.749036	7.81e-06
PNKD	-0.585219	7.82e-06
DDB1	0.564527	7.84e-06
ZNF385A	0.507238	7.86e-06
LITAF	0.461201	7.86e-06
BRICD5	-1.37009	7.86e-06
KCNAB3	-1.95075	7.86e-06
EIF4ENIF1	0.524338	7.86e-06
PIK3R3	0.691749	7.89e-06
ORC6	-0.73541	7.9e-06
ZNF677	0.88701	7.95e-06
TICRR	-0.750181	7.96e-06
GTF2I	0.519135	7.97e-06
RALGAPA1	0.522913	7.98e-06
NEK1	-0.827781	8.02e-06
STK40	0.54995	8.02e-06
NMRK2	-0.708902	8.02e-06
GYG1	0.512984	8.03e-06
LYRM1	0.795697	8.04e-06
SPAG1	-0.723859	8.08e-06
WLS	0.508614	8.09e-06
EME2	0.822725	8.09e-06
APLP2	0.535535	8.1e-06
SPC25	-1.05071	8.13e-06
SKA1	-0.714485	8.13e-06
PRAMEF2	1.78799	8.13e-06
TTLL12	-0.624752	8.13e-06
SCLT1	-0.844048	8.14e-06
ANKRD52	-0.750106	8.17e-06
DUSP3	0.468074	8.18e-06
TRIM26	0.633956	8.18e-06
PA2G4	-0.472482	8.19e-06
MUC20	-1.59027	8.19e-06
COL11A1	0.689623	8.21e-06
PWWP2A	0.437814	8.23e-06
UBE2D1	-1.0615	8.27e-06
HAGHL	-0.595469	8.27e-06
SBNO1	0.481907	8.31e-06
PLK4	-0.921502	8.35e-06
RCAN1	0.541517	8.35e-06
ARL13B	-0.898324	8.35e-06
ADARB1	0.50964	8.35e-06
TWIST2	0.89589	8.35e-06
RNASEH2A	-0.745199	8.35e-06
HNRNPD	-0.518305	8.35e-06
VGLL4	0.527461	8.35e-06
LIG3	-0.488952	8.37e-06
LYAR	-0.872991	8.37e-06
ZDHHC5	0.433997	8.39e-06
GOLGA8A	-0.752379	8.39e-06
KLHDC9	-1.27158	8.39e-06
PLCB2	-0.88751	8.47e-06
CSGALNACT1	0.810913	8.48e-06
MED12	-0.690762	8.48e-06
NABP2	0.598312	8.48e-06
KCNK15	0.747821	8.49e-06
TMLHE	0.491366	8.52e-06
KIAA0355	0.518513	8.54e-06
SYS1	0.44573	8.55e-06
PDZD7	-1.06495	8.56e-06
FAM21B	0.633417	8.56e-06
RAP1A	0.738493	8.57e-06
ZNF391	0.578124	8.59e-06
ADRA1B	0.789875	8.59e-06
DTNB	0.459222	8.59e-06
TRIM73	1.27823	8.6e-06
TCAP	1.54031	8.6e-06
EPHA7	1.53594	8.61e-06
SPARC	0.60308	8.63e-06
THAP1	0.756732	8.63e-06
RNF13	0.576153	8.64e-06
DNAJC7	0.526097	8.65e-06
TEAD1	0.442456	8.66e-06
TMTC3	-1.09671	8.66e-06
PROSER2	0.746494	8.7e-06
RANGRF	-0.882885	8.72e-06
PXMP2	-0.788846	8.72e-06
KIAA0430	0.636271	8.72e-06
USP32	0.376349	8.78e-06
VEGFB	-0.604105	8.82e-06
FBXL15	-0.869243	8.82e-06
FLJ00418	0.905101	8.98e-06
PRKAR1A	0.480088	8.98e-06
DHX33	-0.49128	8.99e-06
RARG	-0.546377	9.04e-06
PTTG1IP	0.478616	9.05e-06
C9orf114	-0.468364	9.05e-06
ZNF490	0.911801	9.1e-06
CELSR2	-0.85574	9.14e-06
CDC42SE1	0.415795	9.15e-06
ZNF730	-0.770816	9.17e-06
SOWAHA	-1.41022	9.17e-06
HMMR	-1.10298	9.17e-06
NRD1	0.399277	9.23e-06
SPPL3	0.577371	9.24e-06
ERI1	0.481767	9.24e-06
RRP15	-0.711656	9.24e-06
SLC11A2	0.542713	9.25e-06
HMOX1	0.5021	9.26e-06
GLIS3	0.53004	9.27e-06
ATP2A3	-0.865448	9.27e-06
GMPPA	-0.53533	9.27e-06
FGD6	0.39397	9.29e-06
AUP1	-0.596749	9.29e-06
MBOAT2	0.573292	9.37e-06
WDR63	1.10643	9.42e-06
SVIL	0.620489	9.43e-06
HSBP1L1	0.589008	9.45e-06
ZBTB38	0.547069	9.45e-06
CREG1	0.54677	9.47e-06
RGL1	0.477254	9.48e-06
FAM160A1	-0.81482	9.5e-06
TCF7L2	0.561446	9.5e-06
HECA	0.414366	9.5e-06
LGALSL	-0.412857	9.5e-06
LEPRE1	-0.634555	9.5e-06
PEX26	0.50865	9.53e-06
BCOR	0.655584	9.54e-06
8-Mar	0.531065	9.64e-06
MXD3	-0.877125	9.65e-06
PCCA	0.534808	9.65e-06
DPF1	-1.20477	9.67e-06
JAK3	-0.724631	9.73e-06
CTDSPL	0.495666	9.75e-06
ZBTB43	0.574025	9.76e-06
C6orf89	0.444937	9.8e-06
DNAJB9	0.719669	9.81e-06
GNPDA1	-0.523168	9.84e-06
ETFDH	0.477884	9.85e-06
BICD2	-0.615684	9.88e-06
EP300	0.644231	9.88e-06
IMPA2	-0.473265	9.88e-06
VRK1	-1.04546	9.88e-06
ZNF440	0.517833	9.88e-06
IGBP1	0.623868	9.89e-06
SYPL1	0.55128	9.9e-06
FAT2	-1.18372	9.97e-06
PRKCG	-1.30255	9.97e-06
SLC4A8	1.02559	9.97e-06
GPR137B	0.572907	9.97e-06
AGPAT9	0.63111	1e-05
YWHAG	-0.546319	1e-05
TMBIM6	0.52729	1e-05
YJEFN3	0.976316	1e-05
TCHP	-0.759438	1.01e-05
PCDHAC2	0.567179	1.01e-05
SLC27A4	-0.66242	1.01e-05
ANO6	0.480678	1.01e-05
AGPAT5	0.559561	1.02e-05
PEX16	-0.612775	1.02e-05
NUF2	-1.05933	1.02e-05
CSNK2A1	0.40363	1.02e-05
PGAP2	-0.499099	1.02e-05
PCNX	-0.421743	1.03e-05
IARS	0.483398	1.03e-05
DUSP5	0.545739	1.03e-05
CCNJL	1.19603	1.03e-05
TERF2IP	0.42863	1.03e-05
TBC1D22A	0.479342	1.03e-05
PANK1	0.529401	1.04e-05
WDFY1	0.46751	1.04e-05
MICALCL	0.709057	1.04e-05
DYRK1A	0.46314	1.04e-05
PPIP5K2	-0.760247	1.04e-05
WDR52	-1.19198	1.04e-05
KIAA0319L	0.568525	1.04e-05
RNF167	-0.429953	1.04e-05
ST3GAL3	-0.601936	1.04e-05
GTF2IRD1	0.528422	1.05e-05
ABL1	0.652914	1.05e-05
SLC35G1	0.453029	1.05e-05
ATP13A2	-0.769714	1.05e-05
COQ4	-0.724042	1.06e-05
DUSP2	-1.04432	1.06e-05
DUT	-0.678384	1.06e-05
HSD17B14	0.576478	1.06e-05
CSRP2	-0.98919	1.06e-05
DMPK	0.753325	1.06e-05
AMH	-1.42367	1.07e-05
CSF1R	-1.36159	1.07e-05
NFATC2IP	-0.508582	1.07e-05
MRPS6	0.557644	1.07e-05
SLC35A5	-0.731339	1.07e-05
PITPNM1	-0.755922	1.07e-05
MPP1	-0.901843	1.07e-05
GM2A	0.412717	1.07e-05
ARHGAP11B	-0.744258	1.07e-05
INCENP	-0.603599	1.09e-05
CAMKK1	-1.02331	1.09e-05
ARHGEF3	0.461873	1.1e-05
HMGCR	0.407269	1.11e-05
GIPR	0.901558	1.11e-05
UBE3A	0.393213	1.11e-05
ITPRIPL1	-0.57304	1.11e-05
TPX2	-0.454954	1.12e-05
FNDC3A	0.454998	1.12e-05
FKBP4	-0.45901	1.13e-05
KLHL21	0.650023	1.14e-05
S100A6	0.757601	1.14e-05
MADD	-0.506134	1.15e-05
FAM127B	0.431229	1.15e-05
NLGN4Y	0.481867	1.15e-05
SPICE1	-0.516493	1.16e-05
ECEL1	-1.34076	1.16e-05
SPNS1	-0.519091	1.16e-05
NKTR	-0.829858	1.16e-05
MSH5	-0.910589	1.16e-05
PRKAG1	-0.770271	1.16e-05
IRF2	0.60465	1.16e-05
IGFBP7	0.596536	1.17e-05
PGP	-0.620565	1.17e-05
HIBADH	-0.57107	1.17e-05
ASNS	0.586296	1.17e-05
SPAG6	-0.729642	1.17e-05
NOB1	0.55237	1.17e-05
FAM129A	0.599098	1.17e-05
TRA2A	-0.553667	1.17e-05
PLK2	0.629004	1.17e-05
TCEA2	-0.615085	1.17e-05
UBE2T	-1.12775	1.17e-05
USP38	0.429808	1.17e-05
FASTK	-0.509273	1.18e-05
TSPAN15	-0.900719	1.18e-05
MICAL1	-0.743593	1.18e-05
SYNGR1	0.507427	1.18e-05
VTA1	-0.970853	1.18e-05
PAF1	-0.454633	1.18e-05
DPF2	0.396153	1.18e-05
MTHFD2	0.710778	1.18e-05
PPM1J	-0.65355	1.19e-05
ACOX3	0.644924	1.2e-05
AMPD2	-0.668961	1.2e-05
NUAK2	0.648601	1.2e-05
LDB1	0.526632	1.2e-05
RRN3	0.496459	1.2e-05
UBP1	0.400661	1.21e-05
ELL3	-1.09134	1.21e-05
C4orf27	-0.641958	1.21e-05
RHBDF2	-0.863237	1.22e-05
ROGDI	-0.610829	1.22e-05
HAUS6	-0.716935	1.22e-05
CLCN5	-0.450753	1.23e-05
NR2F1	0.483855	1.23e-05
EVA1A	0.442206	1.23e-05
HSPB7	-1.31699	1.23e-05
GNS	0.537393	1.23e-05
IREB2	0.466815	1.23e-05
ENGASE	-0.673389	1.23e-05
LRRC48	0.672803	1.23e-05
KLHL11	-0.67894	1.23e-05
TPRG1L	0.505885	1.23e-05
MEST	1.11607	1.24e-05
LIN28A	0.821407	1.24e-05
PHF13	0.554001	1.24e-05
FBXO36	0.717896	1.24e-05
ANKRD10	0.484409	1.24e-05
PDP2	0.479608	1.24e-05
PCNXL3	-0.785387	1.24e-05
MRAS	0.412907	1.24e-05
SH3BP5L	0.613254	1.24e-05
BNIP3L	0.452679	1.25e-05
GNA12	-0.521848	1.26e-05
ARSD	0.868325	1.26e-05
HIST1H1E	-1.2675	1.26e-05
KLC2	-0.560716	1.27e-05
CTDNEP1	0.469801	1.27e-05
HMG20B	-0.498567	1.27e-05
CCNG1	0.666982	1.27e-05
CAND1	-0.450042	1.27e-05
AFF4	0.437641	1.27e-05
DNM3	-0.64209	1.27e-05
POLR3D	-0.399606	1.28e-05
SNX21	0.54998	1.28e-05
GNAZ	-0.590552	1.28e-05
ETS1	0.451143	1.29e-05
NYNRIN	-0.740625	1.29e-05
STAP2	-0.856039	1.29e-05
TOP1MT	-0.565114	1.29e-05
KRBA1	0.649172	1.29e-05
ASTN2	0.59664	1.3e-05
ORAI1	0.673441	1.3e-05
CEP57L1	-0.66105	1.3e-05
NAGPA	0.556374	1.3e-05
PFAS	-0.622047	1.32e-05
DLAT	-0.485144	1.33e-05
TLE4	0.461507	1.33e-05
ZKSCAN1	0.495547	1.33e-05
CENPP	-0.677595	1.33e-05
RALA	0.434593	1.33e-05
FAM136A	-0.533611	1.33e-05
DGKZ	-0.534975	1.34e-05
NCAM2	1.56168	1.34e-05
ARHGAP17	0.56051	1.34e-05
XYLT2	-0.694523	1.34e-05
TIFAB	-0.913066	1.34e-05
HELLS	-0.641869	1.35e-05
KCTD20	0.48726	1.35e-05
ATP5SL	0.565575	1.35e-05
MERTK	0.624251	1.36e-05
TENM4	0.6591	1.36e-05
PANK4	-0.596767	1.37e-05
PPM1B	-0.441735	1.37e-05
SMYD4	-0.519731	1.37e-05
ITPKA	-0.994742	1.37e-05
TFRC	-0.478941	1.37e-05
A1CF	-1.10627	1.37e-05
STAT1	0.388262	1.38e-05
ZNF629	0.631053	1.38e-05
ADRB1	0.648676	1.38e-05
CACNA1G	-1.14193	1.38e-05
PHF20L1	-0.671539	1.38e-05
TMEM26	1.16196	1.38e-05
SERINC2	-0.836615	1.38e-05
SMAP1	0.379895	1.38e-05
PGD	-0.42792	1.38e-05
TRIM41	0.594437	1.39e-05
FGFR3	-0.810907	1.39e-05
TUBGCP6	-0.794184	1.39e-05
FBXO5	-0.755129	1.39e-05
TACC2	0.602948	1.4e-05
BAZ1A	-0.607102	1.4e-05
HEBP1	0.507427	1.4e-05
SNRPD3	-0.53116	1.4e-05
TTC21A	-1.48436	1.4e-05
SH3BP2	-0.990655	1.4e-05
[truncated: 11,764 more rows]

## Sheet: 2c
	logFC	adj.P.Val
UBE4B	-1.16161	2.86e-24
SHISA3	-1.91311	1.1e-23
CLYBL	-1.51749	4.79e-23
HMGCR	-1.01502	1.69e-22
SAT1	-1.35956	4.85e-22
PCYT2	-1.43056	8.4e-22
CTNNBIP1	-1.27538	1.57e-21
XKR7	-2.27194	1.73e-21
CP	-2.13436	5.82e-21
HOXB13	-1.34665	5.98e-21
RAB3B	1.59249	7.99e-21
TNFAIP2	-1.45117	1.01e-20
MLLT4	2.35808	3.94e-20
SMAD3	-0.987474	6e-20
CTNNBL1	-0.81241	7.2e-20
MEOX1	-0.917941	1.85e-19
IDH1	-0.671232	1.86e-19
TNS3	-0.892904	2.25e-19
SPRY1	-1.28087	3.26e-19
GALNT2	1.13905	3.54e-19
SLC6A6	-0.886276	4.05e-19
CPNE7	-1.29024	4.1e-19
HSP90AB1	-0.687146	5.08e-19
TJP2	1.77979	5.27e-19
RASL10B	-0.969355	6.61e-19
ARMC9	-1.06902	7.98e-19
CCDC69	1.54012	8.08e-19
ADAMTS1	-0.848412	1.07e-18
MYC	-1.20304	1.16e-18
FGFBP3	-2.19837	1.21e-18
PRIM2	-0.845563	1.41e-18
RBP7	-1.12116	1.41e-18
NOLC1	-0.744349	1.49e-18
TKT	-1.11068	2.01e-18
SCD	-0.846723	2.08e-18
SLC41A1	0.714035	2.74e-18
SLC29A1	-0.925597	3.66e-18
CTDSPL	-0.777332	3.66e-18
RIMBP2	-1.22999	3.89e-18
FRMD4A	-0.90541	4e-18
NLN	-0.620498	4.22e-18
EPB41L5	0.867422	4.61e-18
ATP7B	1.26036	4.68e-18
ALX4	-0.976805	4.9e-18
GLUL	-0.712981	5.51e-18
CYB5B	-0.76658	6.01e-18
NRP1	-0.890896	6.43e-18
EMP1	-0.770661	6.95e-18
BAG2	-0.646717	7e-18
PPP2R1B	-0.642205	7e-18
TP53I11	-0.926976	7.07e-18
NDFIP2	0.947477	8.45e-18
PROS1	1.02657	9.99e-18
ZFP64	-0.771982	1.24e-17
CCPG1	0.90916	1.67e-17
ZFYVE26	-1.01561	1.71e-17
TM4SF1	-0.76995	1.71e-17
GJA1	-0.778328	1.78e-17
NQO1	-1.01601	1.85e-17
KCNJ2	-1.16615	2.05e-17
RAB7L1	1.25092	2.37e-17
PTMA	-0.685184	2.95e-17
HOXB9	-0.824994	3.27e-17
MICAL2	-0.698086	3.27e-17
FAM168A	0.717235	3.27e-17
NAT10	-0.662199	3.47e-17
LDHA	-0.575468	3.53e-17
PYGM	-2.07483	3.58e-17
ASAH1	0.788178	3.66e-17
DMD	-0.749506	3.66e-17
RALGAPA2	1.41447	3.73e-17
CDCA7	-0.687969	3.96e-17
CTIF	1.00177	4.42e-17
APBB1	1.14813	4.47e-17
NEDD4	1.03161	4.47e-17
TGFBR1	1.20429	4.47e-17
SKAP1	-1.53506	4.47e-17
GPR176	0.903958	5.46e-17
H2AFY	-0.572798	5.46e-17
ISG20L2	-0.75677	5.69e-17
ZIC2	-0.899452	6.02e-17
HDGF	-0.566878	6.07e-17
DGKD	-0.692058	6.07e-17
DKFZP761J1410	1.21806	6.25e-17
STMN3	-1.03145	6.25e-17
RIMS4	0.950647	6.59e-17
ANKRD13B	-1.38109	7.5e-17
ATP2A3	1.48537	8.07e-17
TRPV2	-0.842494	8.52e-17
ATP9A	-0.998086	8.63e-17
SH3RF2	-0.698767	1e-16
ERRFI1	-0.528072	1e-16
ZCCHC24	1.64453	1.02e-16
DPY19L1	0.699035	1.04e-16
ACSL1	1.78603	1.05e-16
LIN28A	-0.712009	1.09e-16
RRS1	-0.782968	1.21e-16
ATP11B	1.19337	1.36e-16
MTSS1L	-0.793375	1.44e-16
CLSTN3	1.21922	1.44e-16
HOXB6	-1.04033	1.47e-16
DKC1	-0.606209	1.47e-16
CTNNA1	-0.446866	1.51e-16
ABCD3	0.868477	1.52e-16
HSPA8	-0.525048	1.63e-16
STX12	0.962433	1.72e-16
ZFP36L1	-0.938407	1.73e-16
DNMT3B	-0.727806	1.76e-16
CYLD	1.0946	1.81e-16
RECK	1.06725	1.82e-16
TLE4	-0.599801	1.82e-16
ELMO1	-1.29465	1.82e-16
RBPJ	-0.678387	1.86e-16
BEGAIN	-1.05507	1.86e-16
MDGA1	-1.0126	1.92e-16
CCT8	-0.514425	1.92e-16
CRABP2	-0.941728	1.92e-16
MYO6	1.67255	1.92e-16
YPEL5	1.02783	1.92e-16
VCL	-0.533415	2.07e-16
NEO1	3.63138	2.07e-16
MEF2A	0.775295	2.09e-16
B4GALT1	0.591019	2.16e-16
TPD52L1	-0.898442	2.26e-16
LRRC8D	-0.694623	2.27e-16
OSTM1	0.763288	2.48e-16
CGNL1	-0.737382	2.5e-16
RCOR2	-1.00643	2.58e-16
MMADHC	-0.71956	2.67e-16
KAT2B	2.67923	2.78e-16
SLC2A1	-0.977289	2.97e-16
RIMS3	0.942527	3.06e-16
SCNN1A	-1.09709	3.39e-16
ACAT2	-0.646512	3.39e-16
MME	-0.598181	3.44e-16
CA14	-1.17889	3.63e-16
KIAA1191	0.5143	3.66e-16
KIAA1161	1.71298	3.66e-16
OTX2	-0.911859	3.88e-16
APOO	-0.750915	4.06e-16
CRB2	-1.47551	4.29e-16
LRP12	2.26735	4.29e-16
WDR61	-0.713498	4.42e-16
ADAM9	0.678752	4.47e-16
ALDH1B1	-0.512513	4.54e-16
HIPK2	2.93677	4.78e-16
GART	-0.476937	5.03e-16
PGBD5	-1.08779	5.04e-16
B3GALTL	0.894376	5.24e-16
AFAP1	2.52632	5.33e-16
SMPD1	1.10579	5.33e-16
LGALS8	-0.694872	5.52e-16
DDIT4	-0.922357	6.01e-16
RABL2B	-0.803744	6.01e-16
RGS1	-1.34054	7.12e-16
CDKN2C	1.05229	7.84e-16
FASN	-0.91811	8.07e-16
GLCE	1.81349	8.07e-16
LZTS1	-0.737472	8.07e-16
MRPS27	-0.458466	8.29e-16
WDR82	-0.488436	8.45e-16
PLS1	0.823219	8.45e-16
PPM1H	-0.601466	8.45e-16
HSPD1	-0.605446	8.79e-16
NRIP3	1.36965	8.79e-16
CAPN5	0.924707	9e-16
EPN2	0.63369	9.12e-16
DPCD	-0.890844	9.31e-16
LGMN	0.75005	1.01e-15
FZD5	-0.746618	1.05e-15
LMX1B	-0.660516	1.05e-15
NFE2L3	-1.06178	1.22e-15
APEX1	-0.635862	1.36e-15
NPTN	0.531041	1.48e-15
PLEKHH2	1.54101	1.59e-15
ATAD3B	-0.94203	1.59e-15
L1CAM	-1.1584	1.77e-15
EPB41L2	0.760297	1.77e-15
ALYREF	-0.771235	1.91e-15
MYO5A	1.11291	1.93e-15
FADS2	-0.966598	2.03e-15
BACE1	0.850775	2.04e-15
RAB6B	1.1667	2.12e-15
PTPRU	1.31048	2.14e-15
EFHD1	1.31726	2.15e-15
IRS1	-0.812071	2.22e-15
SSBP4	-0.855172	2.24e-15
UPK3B	-0.997449	2.26e-15
METRN	-1.21478	2.3e-15
TENC1	-1.08133	2.34e-15
ETV5	0.77969	2.67e-15
EHD4	-0.536991	2.68e-15
MCM5	-0.701009	2.73e-15
MCM7	-0.587488	3.01e-15
CSRNP2	0.692509	3.14e-15
MAPK8	0.847015	3.15e-15
HOXB8	-1.15075	3.19e-15
CHD7	2.28528	3.23e-15
FAM8A1	0.70749	3.42e-15
RIN1	-1.0018	3.52e-15
RMI2	-0.793447	3.54e-15
FGFR2	-0.629735	3.55e-15
SETD7	0.852735	3.59e-15
INA	-0.76298	3.73e-15
EPB41L1	0.996983	3.92e-15
COPZ1	-0.505901	4.28e-15
PFN2	-0.498631	4.28e-15
RCC1	-0.594017	4.47e-15
TRIP13	-0.580972	4.84e-15
SORT1	0.756532	4.96e-15
FAM110B	-0.739139	4.98e-15
MCM4	-0.696067	4.98e-15
PCGF3	0.529811	5.47e-15
ATP7A	1.43587	5.5e-15
KIAA0513	1.55995	5.53e-15
RPS6KA1	-0.67147	5.62e-15
CREG1	-0.804868	5.62e-15
NXPH3	-1.50344	5.94e-15
SSX2IP	1.03729	5.94e-15
POMGNT2	0.989566	5.96e-15
PGAM5	-0.547638	6.01e-15
PRKAR1B	-0.79664	6.19e-15
SGCB	0.888351	6.52e-15
UACA	0.726686	6.52e-15
NCL	-0.576738	6.52e-15
WDTC1	1.08191	6.92e-15
PLEKHA1	0.951086	7.05e-15
C10orf2	-0.880468	7.23e-15
RAB3IP	2.77993	7.35e-15
9-Sep	-0.487337	7.71e-15
LZIC	-0.898263	7.95e-15
SPAG6	-1.65734	8.05e-15
STON1	2.19617	8.25e-15
NEK7	1.02364	8.25e-15
GPC3	-0.78524	8.41e-15
GOLIM4	0.570641	8.47e-15
TBX15	-0.703939	8.76e-15
CCT6A	-0.440634	8.89e-15
PSMD1	-0.423277	8.9e-15
CABLES1	-0.518681	9.05e-15
ERO1LB	0.930166	9.22e-15
DOCK9	2.49321	9.91e-15
CCNB1	-0.48439	1.04e-14
GNL3	-0.59827	1.06e-14
LINGO1	-0.768989	1.07e-14
NEDD9	-0.537899	1.08e-14
GPI	-0.527133	1.08e-14
ITM2C	0.632397	1.08e-14
NFATC2	-1.2601	1.08e-14
LRP8	-0.688627	1.08e-14
RRAGD	0.875893	1.1e-14
SMAD9	1.81074	1.1e-14
CTSL	0.650084	1.13e-14
CDON	1.65175	1.13e-14
TSR1	-0.562692	1.17e-14
RCAN3	0.898273	1.21e-14
UBL3	0.955032	1.23e-14
AIFM3	-1.144	1.26e-14
IRF2BP2	-0.681409	1.26e-14
TRO	0.707895	1.26e-14
MMD	1.01969	1.3e-14
CCDC126	1.01892	1.42e-14
CDT1	-0.787172	1.44e-14
ABR	-0.446238	1.48e-14
MRPS16	-0.48885	1.55e-14
WLS	-0.459433	1.56e-14
WNT5A	-0.531115	1.58e-14
PPL	-0.864139	1.59e-14
SET	-0.472852	1.67e-14
JAM3	0.560622	1.7e-14
TMEM231	-0.808591	1.7e-14
TFAP2A	-0.809359	1.71e-14
NOP2	-0.631014	1.87e-14
KSR1	0.754443	1.93e-14
CYFIP2	0.548875	1.95e-14
PLTP	-0.648125	2.03e-14
SHF	2.27627	2.08e-14
UNG	-0.616948	2.08e-14
EXOC6	0.805893	2.19e-14
LMO7	1.1183	2.19e-14
DLGAP1	-1.04518	2.19e-14
FAM129B	-0.633583	2.23e-14
ELL2	1.4228	2.24e-14
HOXB5	-1.38257	2.41e-14
GNG4	-1.14749	2.41e-14
HSPE1	-0.571426	2.45e-14
NCEH1	1.33766	2.47e-14
FBN1	1.08233	2.47e-14
UAP1	0.545426	2.63e-14
ENTPD4	0.617371	2.67e-14
CLIP2	-0.722215	2.77e-14
SARM1	-1.18747	2.82e-14
AMIGO2	-0.472089	2.85e-14
RGS10	-0.736458	2.96e-14
TSPAN14	0.628111	2.98e-14
XPO5	-0.446713	2.98e-14
TMX4	0.652134	3.07e-14
P4HA1	0.604864	3.1e-14
UBE2J1	0.639584	3.13e-14
OAZ2	0.502855	3.23e-14
NR2F1	-0.568765	3.24e-14
SLC25A1	-0.792033	3.3e-14
ACP2	0.550734	3.3e-14
MOAP1	0.781453	3.46e-14
SAMD11	1.73714	3.47e-14
HSPA9	-0.567489	3.47e-14
FADS1	-0.528443	3.5e-14
PRCP	0.547825	3.61e-14
TMEM150C	1.33989	3.62e-14
PLXNA2	-0.826646	3.78e-14
TUBB3	-0.773651	3.78e-14
PA2G4	-0.534475	3.8e-14
ITGA5	0.556857	3.8e-14
FAM84B	-0.46684	3.8e-14
PFAS	-0.506423	3.86e-14
RHPN2	0.730114	4.01e-14
SYNCRIP	-0.463055	4.03e-14
SBF2	-0.723681	4.07e-14
KIAA1147	0.905482	4.09e-14
GATA2	1.49618	4.16e-14
NPM1	-0.511915	4.23e-14
GSKIP	0.672097	4.31e-14
PPAN	-0.706418	4.38e-14
PTP4A2	-0.435007	4.53e-14
RRP1	-0.794833	4.82e-14
CD68	-0.810469	5.03e-14
IDS	0.544413	5.04e-14
HK2	-0.892351	5.04e-14
EIF3B	-0.448723	5.08e-14
NOP56	-0.700233	5.32e-14
SSBP3	-0.727707	5.35e-14
FSCN1	-0.584311	5.51e-14
GPNMB	-0.625742	5.57e-14
GPRC5A	-0.562589	5.64e-14
LMNB1	-0.474603	5.7e-14
GRAMD1C	1.45571	5.75e-14
FJX1	-0.799898	5.93e-14
TMEM38B	0.874882	6.13e-14
SF3A3	-0.511823	6.18e-14
PAQR4	-0.816511	6.36e-14
SKIL	0.761363	6.36e-14
PES1	-0.597949	6.78e-14
PISD	-0.525884	6.92e-14
RPS6KA3	0.770305	6.99e-14
TDRD7	2.20807	7.24e-14
AGPAT5	-0.405928	7.29e-14
FOXO4	1.67316	7.34e-14
IQCE	-0.643227	7.34e-14
SPAG1	0.93868	7.36e-14
MBP	-0.701632	7.37e-14
AMFR	0.481819	7.49e-14
ARPC1B	-0.55469	7.63e-14
SAMHD1	0.57085	7.64e-14
PABPC1	-0.427073	7.68e-14
KPNB1	-0.365507	8.04e-14
PTK7	-0.490222	8.29e-14
ARID5B	-0.655557	8.43e-14
NIPAL3	0.77177	8.5e-14
FURIN	0.696103	8.52e-14
DGAT2	1.17955	8.54e-14
CPEB4	1.36686	8.55e-14
GAPDH	-0.557926	8.55e-14
UNC13A	-1.60341	8.56e-14
WWC1	-0.589924	8.7e-14
LIG4	0.869186	8.76e-14
LASP1	-0.399877	8.76e-14
PIK3CD	-0.540481	8.86e-14
DCTPP1	-0.691025	8.86e-14
MEIS2	-0.465389	8.86e-14
NOVA2	3.15724	9.11e-14
ETNK2	1.68835	9.27e-14
TTBK2	0.921556	9.5e-14
PEG10	-0.71449	9.53e-14
RNF11	0.634609	9.53e-14
TMEM201	-0.697495	9.56e-14
ZC2HC1A	1.23326	9.56e-14
NOB1	-0.644183	9.76e-14
ARHGAP18	1.2401	1.01e-13
CDKN3	-0.634898	1.02e-13
SNPH	0.984112	1.04e-13
SLC25A29	-0.597688	1.05e-13
FAM126A	0.76101	1.06e-13
HMHA1	-0.681595	1.08e-13
NEGR1	1.62575	1.1e-13
SEMA6B	-0.70297	1.1e-13
SSFA2	4.36032	1.15e-13
LRRC8C	-0.615009	1.16e-13
GTF2F1	-0.441791	1.16e-13
SCLY	-0.615873	1.21e-13
USP18	1.21968	1.23e-13
KIAA0247	0.752399	1.27e-13
EGR1	1.89638	1.27e-13
TOR1AIP2	0.606339	1.3e-13
SEMA4F	0.883435	1.33e-13
CDK2AP1	-0.463417	1.35e-13
NIN	0.895779	1.36e-13
PAICS	-0.546295	1.37e-13
GLUD1	-0.433623	1.46e-13
PLAU	-0.523111	1.46e-13
CCDC85C	-0.559275	1.47e-13
RTN4RL1	-0.583231	1.47e-13
KIF13B	4.89073	1.49e-13
PJA1	1.65876	1.49e-13
KIF16B	0.86719	1.49e-13
MCM2	-0.512639	1.56e-13
BPNT1	0.685218	1.59e-13
BNIP3L	0.797778	1.73e-13
CAPRIN2	0.910312	1.74e-13
KRT18	-0.60141	1.74e-13
SRSF2	-0.396158	1.74e-13
EXT2	0.463203	1.74e-13
HPSE	1.80137	1.83e-13
PPIC	1.06754	1.84e-13
RSL1D1	-0.44902	1.84e-13
PRKD3	0.779849	1.97e-13
C1GALT1	0.688393	1.97e-13
SLC8A1	-0.540612	1.97e-13
MYBBP1A	-0.839722	1.98e-13
STRA13	-0.974044	2e-13
ZBTB2	-0.701003	2e-13
TMEM97	-0.5777	2.01e-13
SV2A	0.497307	2.02e-13
VIM	-0.519338	2.05e-13
AGO4	0.654309	2.11e-13
MTMR6	0.464934	2.12e-13
PAQR3	0.731977	2.13e-13
MCM6	-0.436274	2.13e-13
ASPH	0.694772	2.14e-13
BCAR1	-0.689553	2.17e-13
ZFYVE1	0.643942	2.19e-13
THOC6	-0.979834	2.22e-13
RFC2	-0.517421	2.46e-13
DDX54	-0.515936	2.49e-13
TEP1	0.819052	2.49e-13
SIRT7	-0.628915	2.51e-13
COTL1	-0.537264	2.66e-13
RBM24	0.667037	2.66e-13
BCCIP	-0.452097	2.69e-13
FLAD1	-0.572824	2.78e-13
ARG2	-0.801508	2.78e-13
CTSB	-0.423165	2.79e-13
TMEM30A	0.579135	2.89e-13
OCRL	0.428233	2.98e-13
ISYNA1	-0.767863	3.11e-13
NOTCH3	1.00848	3.15e-13
FAM86A	-0.732557	3.16e-13
PPRC1	-0.626744	3.16e-13
PKM	-0.432954	3.21e-13
PGM2L1	0.86533	3.22e-13
FOSL2	0.681221	3.25e-13
LRRFIP2	-0.502272	3.28e-13
GEMIN5	-0.560687	3.29e-13
SNX16	1.02415	3.34e-13
AXL	0.551861	3.38e-13
STX18	-0.571368	3.38e-13
MIPEP	-0.633936	3.38e-13
CLDND1	0.598771	3.42e-13
SFN	-0.760913	3.42e-13
SNX30	0.631187	3.42e-13
PHLDA1	-0.518024	3.49e-13
MYL10	-0.947002	3.49e-13
GABARAPL2	0.606523	3.52e-13
RUVBL1	-0.453192	3.65e-13
KARS	-0.436939	3.65e-13
LZTS2	-0.501726	3.73e-13
ERI1	-0.516068	3.82e-13
PTRH2	-0.618614	3.84e-13
GNPTAB	0.600351	3.84e-13
EXTL3	0.497274	3.87e-13
JUN	1.34188	3.87e-13
ZNF641	0.913764	3.93e-13
ELAC2	-0.444751	3.99e-13
ATP5G1	-0.649169	4.05e-13
IER5L	-0.986637	4.13e-13
MICAL1	1.12531	4.14e-13
CSGALNACT2	0.804438	4.24e-13
IGSF8	1.27018	4.24e-13
VANGL2	3.10253	4.25e-13
GNG7	1.12339	4.26e-13
EXTL1	-0.53546	4.32e-13
ANKRD1	2.3093	4.34e-13
HELZ2	1.01322	4.45e-13
PTPN21	0.884501	4.45e-13
MAZ	-0.487505	4.52e-13
AGPAT4	0.749903	4.61e-13
AGAP2	1.35445	4.64e-13
PARD6G	0.725553	4.67e-13
MAPRE3	1.16149	4.79e-13
SALL4	-0.571519	4.83e-13
SLC37A3	0.483732	4.84e-13
CCT4	-0.362474	4.97e-13
RGMB	1.06905	5.02e-13
IMP4	-0.583381	5.03e-13
ADAM22	0.895002	5.11e-13
IL11	1.70841	5.13e-13
DSTYK	0.607414	5.16e-13
CABP7	-1.77343	5.31e-13
HLA-DMB	1.75611	5.31e-13
SQSTM1	-0.560472	5.36e-13
KIF5C	1.1089	5.4e-13
MOCS2	0.599887	5.57e-13
LGALSL	0.589832	5.75e-13
SERBP1	-0.387539	5.85e-13
MYO1E	2.55441	6.15e-13
INF2	-0.645645	6.17e-13
EEF1A2	1.5931	6.17e-13
ORC1	-0.791608	6.2e-13
ALG9	-0.601473	6.46e-13
FARSB	-0.431837	6.73e-13
CSF1	-0.631059	6.8e-13
HEATR1	-0.578852	6.89e-13
GRPEL1	-0.53834	6.94e-13
FZD4	1.38366	6.97e-13
FLT4	1.24693	6.99e-13
GMPS	-0.354926	7.1e-13
DNAJC6	2.67223	7.1e-13
EIF2S3	-0.38677	7.1e-13
ENO1	-0.464926	7.1e-13
ADORA1	-0.982683	7.14e-13
POLD2	-0.557906	7.14e-13
PTCD3	-0.371557	7.2e-13
IL13RA1	0.555586	7.4e-13
CCDC6	-0.547167	7.77e-13
SLC17A7	0.976055	7.95e-13
NME1	-0.516935	7.97e-13
PPP1R13B	0.798661	8.13e-13
NES	-0.509779	8.24e-13
MAP2K5	-0.735262	8.39e-13
PDCD11	-0.541006	8.63e-13
CBX2	-0.665666	8.65e-13
LRRC1	1.09881	8.65e-13
MRPS6	-0.589884	8.65e-13
PPFIBP1	0.556552	8.65e-13
DAAM1	1.55849	8.7e-13
AMD1	-0.533162	8.89e-13
OLFM2	2.04072	8.96e-13
CD83	0.835417	8.96e-13
FCHSD1	1.06137	9.17e-13
MR1	0.717303	9.36e-13
KIF1A	1.65602	9.45e-13
OXA1L	-0.472452	9.45e-13
TMEM63C	1.57484	9.45e-13
HNRNPU	-0.329262	9.45e-13
NCK2	1.01572	9.51e-13
GLIS3	-0.561101	9.54e-13
TANC2	2.64457	9.61e-13
MRTO4	-0.602178	9.64e-13
ZNF275	0.771691	9.78e-13
DPH5	-0.551193	9.8e-13
COL1A2	-0.6434	9.82e-13
LEPROT	0.508076	9.95e-13
SLC25A18	-1.0196	1e-12
PNPLA8	0.739807	1e-12
RHOBTB2	0.667452	1e-12
RUSC2	0.853216	1e-12
NOP16	-0.790736	1.01e-12
CYR61	0.896198	1.02e-12
BTN2A2	0.600228	1.02e-12
TOMM40	-0.770233	1.02e-12
WDR44	0.680225	1.04e-12
TFRC	-0.508741	1.04e-12
RB1	0.510085	1.05e-12
XYLT2	0.574666	1.05e-12
C3	-0.855714	1.06e-12
CERS4	-0.761926	1.06e-12
CCT5	-0.360688	1.06e-12
ROBO3	1.07417	1.06e-12
TSPAN4	-0.714541	1.07e-12
CCAR2	-0.38644	1.08e-12
CEND1	-1.29559	1.08e-12
PGD	-0.442989	1.08e-12
EIF5	-0.331402	1.08e-12
SUPT16H	-0.327866	1.08e-12
TMC7	1.56172	1.1e-12
ANP32B	-0.437283	1.1e-12
PWP1	-0.456122	1.12e-12
C18orf25	-0.542262	1.12e-12
ARHGEF25	1.20676	1.12e-12
ZFHX2	1.60821	1.14e-12
ATG4A	1.05191	1.14e-12
RCAN1	0.614395	1.16e-12
ANKRD13A	0.578618	1.16e-12
IFNGR1	0.726169	1.16e-12
PCNA	-0.508832	1.16e-12
HK1	0.623475	1.17e-12
PCED1B	-1.00199	1.19e-12
RBMX	-0.352241	1.19e-12
BMPR2	0.865492	1.19e-12
GAD1	-1.23624	1.19e-12
MAN2A1	0.543323	1.2e-12
ALDH5A1	0.728642	1.25e-12
THY1	0.594556	1.25e-12
DHCR7	-0.607293	1.25e-12
C8orf33	-0.479548	1.27e-12
SLC46A1	-0.449725	1.28e-12
TRMT1	-0.727996	1.28e-12
CACNA2D2	1.11314	1.31e-12
MRPS2	-0.587134	1.32e-12
HACE1	0.706636	1.32e-12
PARD3	-0.34932	1.32e-12
MSH6	-0.451101	1.32e-12
STX7	0.74807	1.34e-12
SGPL1	0.498781	1.34e-12
ATAD3A	-0.75128	1.36e-12
SLC29A2	-0.954971	1.39e-12
C1R	1.48509	1.39e-12
DNAJB5	0.754658	1.41e-12
LRRC4B	1.15238	1.42e-12
ZNF654	0.757266	1.42e-12
PAPSS1	0.445537	1.49e-12
CLNS1A	-0.425806	1.5e-12
ZDHHC23	1.16166	1.5e-12
GBX2	0.941636	1.53e-12
TNNT2	-0.953763	1.54e-12
E2F4	-0.522816	1.55e-12
TYMS	-0.400849	1.55e-12
DSTN	-0.378957	1.61e-12
CD59	0.501452	1.61e-12
RANBP1	-0.466989	1.63e-12
PHF5A	-0.643301	1.64e-12
RRP1B	-0.424411	1.64e-12
SCO1	-0.423092	1.65e-12
NRARP	-1.0067	1.65e-12
ACPL2	3.16115	1.65e-12
RAC3	-0.882947	1.66e-12
NUCB2	0.765727	1.68e-12
C15orf61	-0.81685	1.69e-12
NDUFA10	-0.386317	1.7e-12
A1CF	-1.11235	1.7e-12
NOP58	-0.443879	1.78e-12
NOA1	-0.592826	1.8e-12
SLC22A17	1.66841	1.8e-12
INSIG1	-1.10351	1.84e-12
KCNJ16	-2.0419	1.84e-12
LIMK2	0.47756	1.89e-12
NCS1	-0.366352	1.89e-12
FBXO3	0.637592	1.9e-12
CPNE5	-1.40052	1.93e-12
RNF24	0.977597	1.94e-12
SIGMAR1	-0.471641	1.94e-12
SLC2A4RG	-0.540941	1.95e-12
SYNE1	0.939836	2.01e-12
FTSJ3	-0.435494	2.04e-12
EMG1	-0.548917	2.08e-12
EMILIN2	3.00109	2.09e-12
TLL1	-0.598796	2.09e-12
KIAA1522	-0.536734	2.09e-12
FAM3C	0.54547	2.09e-12
CC2D1A	0.758876	2.11e-12
VASH1	0.82817	2.11e-12
CMTM6	0.552929	2.11e-12
ADSL	-0.463645	2.17e-12
PRODH	-1.26572	2.21e-12
TBC1D2	-0.729825	2.22e-12
CSTB	-0.878912	2.22e-12
ARHGAP24	-0.694389	2.23e-12
COL6A2	0.685252	2.24e-12
NPM3	-0.593559	2.32e-12
TIMM21	-0.542314	2.32e-12
AP1S2	1.14576	2.35e-12
LRPPRC	-0.425282	2.35e-12
IL17RD	-0.611003	2.36e-12
KLHL2	0.741363	2.36e-12
BAMBI	-0.799847	2.4e-12
RAB2B	0.742434	2.42e-12
HHAT	0.567974	2.56e-12
EDEM3	0.656394	2.56e-12
ATG16L1	-0.463417	2.57e-12
RPL14	-0.434815	2.64e-12
PTS	0.534008	2.65e-12
PHF2	0.418567	2.66e-12
RTN4R	-0.916558	2.67e-12
XRCC6	-0.335085	2.71e-12
TGFB1	0.787696	2.71e-12
ELOVL4	0.896195	2.73e-12
POLD3	-0.516967	2.73e-12
C10orf54	1.30847	2.82e-12
TTC7B	0.517229	2.84e-12
HEATR2	-0.44201	2.89e-12
DDX41	-0.499643	2.91e-12
SLC25A30	0.632237	2.91e-12
TOMM20	-0.376716	2.92e-12
DLAT	-0.408699	2.92e-12
TOMM22	-0.433121	2.97e-12
SCYL2	0.525677	2.97e-12
TNNI1	-1.13071	2.97e-12
PUS1	-0.602882	3e-12
DHCR24	-0.418158	3e-12
RABGAP1L	0.650434	3.02e-12
SRM	-0.679673	3.02e-12
HNRNPM	-0.328482	3.03e-12
TTLL12	-0.620441	3.05e-12
FAM136A	-0.392998	3.08e-12
TCP1	-0.36215	3.09e-12
GPR107	0.384966	3.09e-12
LPGAT1	0.516105	3.11e-12
INPP5J	1.06565	3.12e-12
CDC6	-0.425881	3.16e-12
LYSMD3	0.660554	3.18e-12
PDXK	-0.412691	3.18e-12
ILF2	-0.383105	3.18e-12
LLPH	-0.490599	3.24e-12
CLUH	-0.596683	3.26e-12
TMEM170B	0.755156	3.29e-12
FGD4	2.03158	3.3e-12
HN1L	-0.348597	3.32e-12
GAS8	-0.530558	3.32e-12
MCM3	-0.433119	3.37e-12
NBR1	0.418622	3.38e-12
MYO3B	-1.23438	3.4e-12
CDC14B	0.641096	3.44e-12
MRM1	-0.903123	3.48e-12
KIDINS220	-0.506444	3.54e-12
NECAP1	0.453909	3.55e-12
DDX51	-0.635245	3.6e-12
TRAP1	-0.583921	3.62e-12
GPRC5B	1.81457	3.63e-12
SLC41A2	0.810566	3.76e-12
MAP3K3	0.575225	3.79e-12
ABAT	1.34298	3.8e-12
TSPAN15	1.1166	3.95e-12
IQGAP2	-0.550428	3.95e-12
PYCR1	-0.756982	3.95e-12
ID4	0.957683	4.07e-12
ZNF770	-0.558954	4.17e-12
SERPINE1	0.773191	4.25e-12
QPCTL	-0.761034	4.28e-12
CBX3	-0.345797	4.28e-12
IGF2BP3	-0.438518	4.28e-12
MERTK	0.862953	4.31e-12
RABL5	-0.527946	4.33e-12
EVI5L	0.796967	4.33e-12
SQLE	-0.44313	4.37e-12
TMEM64	2.0729	4.42e-12
SCARB2	0.403903	4.43e-12
NUDC	-0.511698	4.45e-12
TSEN54	-0.614421	4.49e-12
SLC48A1	-0.465479	4.53e-12
NMNAT1	-0.646877	4.55e-12
ALDOA	-0.521914	4.56e-12
TMEM56	3.02833	4.63e-12
SGPP1	0.539084	4.75e-12
CAD	-0.503811	4.77e-12
IPO5	-0.384134	4.78e-12
DAZAP1	-0.474199	4.86e-12
DDX21	-0.507193	4.86e-12
AHSA1	-0.513954	5.02e-12
FAM214A	0.8681	5.03e-12
CCDC50	-0.378307	5.07e-12
HEXB	-0.41271	5.08e-12
SHC1	-0.386407	5.09e-12
PLEKHF1	-1.14393	5.16e-12
MAT2A	-0.385078	5.4e-12
SLC25A10	-0.721499	5.48e-12
CHMP4C	1.99837	5.48e-12
TPMT	0.504935	5.51e-12
CKB	-0.589411	5.53e-12
TCOF1	-0.483235	5.69e-12
MMP14	0.463713	5.69e-12
EDEM1	0.60251	5.72e-12
C17orf103	0.933447	5.75e-12
GRM4	-1.30888	5.77e-12
UBE2C	-0.454418	5.81e-12
NCOA1	0.563922	6.12e-12
SMIM14	1.01071	6.14e-12
MAGED2	0.622782	6.22e-12
TUBB4A	1.24869	6.23e-12
IFNAR2	0.502046	6.36e-12
MBTPS1	0.363852	6.43e-12
PPP2R3A	2.09217	6.43e-12
ZDBF2	2.33172	6.44e-12
SOX13	2.94661	6.46e-12
ALDH3A2	-0.355607	6.62e-12
VSTM2L	-0.743556	6.65e-12
STK3	0.555134	6.73e-12
MARVELD3	-0.513306	6.9e-12
QTRT1	-0.676225	6.95e-12
RNPS1	-0.404575	6.99e-12
LRRC20	-0.594288	7.07e-12
ZNF467	1.14959	7.17e-12
XBP1	-0.451899	7.17e-12
RP2	0.61201	7.19e-12
SEL1L	0.569685	7.38e-12
EIF4B	-0.356003	7.44e-12
ARMCX2	0.689008	7.45e-12
TPD52L2	-0.36894	7.46e-12
DENND2C	2.98855	7.46e-12
FMNL3	0.771351	7.52e-12
TBKBP1	-0.646953	7.53e-12
NIP7	-0.478477	7.64e-12
CRELD2	-0.610547	7.71e-12
CCNA2	-0.455822	7.74e-12
PCDHB16	2.01036	7.76e-12
TMEM237	-0.358049	7.82e-12
WDR5	-0.415361	7.82e-12
LZTR1	-0.519599	7.91e-12
BBX	2.95699	7.93e-12
SLC25A22	-0.585039	7.93e-12
FZD7	0.942466	7.94e-12
MRPL18	-0.461852	7.94e-12
TMEM245	0.549715	8.12e-12
ARL8A	0.646558	8.18e-12
PDCD2	-0.453583	8.29e-12
ID2	0.971276	8.29e-12
RYBP	0.542948	8.31e-12
PIGC	-0.585416	8.32e-12
TOR3A	-0.579183	8.32e-12
HEBP1	-0.618813	8.46e-12
NBEA	0.798478	8.47e-12
AP3B2	-1.49802	8.47e-12
HPRT1	-0.468254	8.48e-12
HNRNPA1	-0.386709	8.65e-12
RAB30	0.779705	8.65e-12
ELOVL6	-0.552831	8.65e-12
IL6ST	0.604609	8.67e-12
P4HA2	0.748284	8.73e-12
RAB5B	0.402172	8.8e-12
SLC7A14	-1.19448	8.99e-12
CHCHD7	0.63985	9e-12
STX3	0.375263	9e-12
CYB5D1	-0.793407	9e-12
COG6	0.635496	9e-12
TRIM3	0.653849	9.01e-12
CDC20	-0.486393	9.07e-12
RSPRY1	0.447761	9.07e-12
DIMT1	-0.506748	9.07e-12
HERC3	2.11134	9.09e-12
VAC14	-0.413169	9.1e-12
CDCA7L	-0.419249	9.1e-12
RAP1GDS1	0.448815	9.1e-12
STAM2	0.532447	9.13e-12
MALT1	0.72351	9.13e-12
CFL2	0.342152	9.14e-12
GLIPR2	1.54219	9.3e-12
UBXN11	-0.719284	9.3e-12
AIMP2	-0.517003	9.3e-12
CASKIN2	-0.527997	9.58e-12
TM7SF2	1.16192	9.68e-12
CDK17	0.540603	9.88e-12
PSMA6	-0.365839	9.88e-12
EIF2AK3	0.599061	9.89e-12
JARID2	0.549033	1.02e-11
PSME3	-0.35251	1.05e-11
CD3EAP	-0.64563	1.05e-11
CTSH	0.946073	1.06e-11
ATIC	-0.36665	1.08e-11
EVL	0.557473	1.09e-11
SNX5	-0.346193	1.09e-11
WBP1L	0.445465	1.09e-11
CGN	0.517186	1.09e-11
PSMD11	-0.358033	1.09e-11
ZSWIM6	2.96373	1.1e-11
EIF5A2	0.619029	1.11e-11
CKS1B	-0.411775	1.12e-11
VDAC1	-0.344968	1.12e-11
BMP2K	0.738102	1.12e-11
SPDL1	-0.445758	1.12e-11
CAPN2	-0.31401	1.12e-11
RARG	-0.546466	1.12e-11
MBD5	0.610396	1.13e-11
SH3GLB1	0.414463	1.13e-11
SLC45A4	1.06325	1.13e-11
GCH1	0.6306	1.13e-11
MYRF	1.02159	1.13e-11
DUSP7	-0.886884	1.18e-11
NRROS	-0.706173	1.18e-11
CIRH1A	-0.428784	1.2e-11
LTBP2	-0.487483	1.21e-11
ADORA2A	-1.10076	1.21e-11
WDR43	-0.393456	1.22e-11
PTPLAD1	-0.276447	1.27e-11
PEX10	-0.696178	1.27e-11
TARBP1	-0.724082	1.29e-11
ITGB5	0.749116	1.29e-11
TSEN2	-0.649024	1.31e-11
SPCS3	0.431662	1.32e-11
FBXO25	1.42646	1.33e-11
BMS1	-0.344717	1.35e-11
SCARF2	0.723482	1.38e-11
MCF2L	2.91328	1.41e-11
ACER3	0.464071	1.42e-11
ACACA	-0.432995	1.42e-11
SEMA4G	-0.9082	1.47e-11
PLAG1	1.78771	1.49e-11
CAMSAP3	0.901888	1.49e-11
ARHGAP23	-0.690281	1.49e-11
MRC2	0.897476	1.5e-11
ARL4C	-0.414651	1.5e-11
DOPEY1	0.836531	1.51e-11
ARHGEF26	1.28255	1.51e-11
LHX3	-2.0216	1.52e-11
S100A4	-0.822642	1.52e-11
RNF19A	0.77423	1.55e-11
METTL8	-0.529821	1.56e-11
GIT1	-0.583525	1.56e-11
CPZ	-2.08667	1.57e-11
RAD23B	-0.374639	1.57e-11
CLIC1	-0.419411	1.59e-11
AGPAT9	0.666623	1.59e-11
UNC13B	0.473246	1.61e-11
HSP90AA1	-0.354575	1.62e-11
WNT11	-1.45643	1.63e-11
MPP2	-0.502122	1.63e-11
RIOK1	-0.36746	1.64e-11
ACO1	0.404461	1.65e-11
NDUFB10	-0.603414	1.66e-11
WDR74	-0.578355	1.66e-11
MMP10	-0.881433	1.66e-11
TRIM62	0.962604	1.66e-11
DOCK4	2.05407	1.7e-11
STAT2	0.569615	1.72e-11
MPP1	1.53939	1.73e-11
POLR1C	-0.635703	1.73e-11
RHOB	-0.455862	1.73e-11
NRGN	1.90019	1.74e-11
TPX2	-0.306031	1.76e-11
RNF4	-0.321197	1.77e-11
C17orf70	-0.512733	1.78e-11
CSRNP1	0.63795	1.78e-11
MAML2	2.22257	1.79e-11
PPARA	0.907763	1.81e-11
MIEF1	-0.381061	1.83e-11
CELSR2	0.728035	1.84e-11
STAT3	-0.288738	1.84e-11
HMGCS1	-0.584704	1.84e-11
KRT80	-0.872271	1.85e-11
NAT8L	-0.6685	1.85e-11
XRN1	0.778476	1.85e-11
USP53	0.991204	1.86e-11
CACNA2D1	0.819297	1.9e-11
C9orf69	-0.645438	1.9e-11
C12orf23	0.454055	1.92e-11
PLEKHM1	0.597777	1.94e-11
DNAJB4	0.574426	1.95e-11
HSDL1	0.503685	1.96e-11
ORMDL3	0.443655	1.98e-11
F2RL1	-0.384612	1.98e-11
PNO1	-0.43625	2e-11
SYT7	0.718101	2e-11
ANKRD10	-0.597688	2.02e-11
XRCC3	-0.611256	2.04e-11
BTBD10	0.550408	2.04e-11
PVRL1	0.793591	2.07e-11
CDCA5	-0.391883	2.08e-11
PTRF	-0.42072	2.11e-11
PGAP1	0.767571	2.12e-11
ASRGL1	0.821446	2.15e-11
RPS6KA4	-0.508358	2.21e-11
SAA1	-1.37652	2.22e-11
ZSWIM5	0.796225	2.22e-11
C15orf59	1.89477	2.22e-11
SLC44A1	2.23953	2.24e-11
FTH1	-0.499175	2.3e-11
IFNLR1	1.48079	2.3e-11
PIR	-0.51214	2.32e-11
NMRAL1	-0.530526	2.32e-11
SORBS3	-0.549192	2.32e-11
GPRASP2	0.721578	2.33e-11
MAPK9	0.382004	2.33e-11
LMNA	-0.404509	2.33e-11
TUSC3	0.4288	2.37e-11
YWHAZ	-0.352528	2.39e-11
ITPR1	1.36311	2.41e-11
SHC2	1.05511	2.48e-11
PYGO1	-0.655329	2.48e-11
ENC1	-0.566	2.49e-11
AARS	-0.406864	2.49e-11
IDH3B	-0.407056	2.49e-11
SDC3	-0.433446	2.5e-11
PPP2R5B	0.825174	2.5e-11
PDSS1	-0.53842	2.5e-11
KIAA0020	-0.424998	2.51e-11
NOMO1	0.384839	2.51e-11
RALB	0.337778	2.52e-11
BHLHE41	-0.420136	2.55e-11
CTSA	-0.526225	2.55e-11
ACVR1	0.953441	2.55e-11
HOXB3	-0.64849	2.56e-11
KRT8	-0.522266	2.59e-11
TRMT61A	-0.875853	2.65e-11
PPIF	-0.518629	2.68e-11
WDR25	-0.876502	2.68e-11
PFKFB3	0.471401	2.69e-11
SOX12	-0.59532	2.73e-11
SECISBP2L	0.647897	2.73e-11
UBA6	0.456703	2.77e-11
GNG12	0.814534	2.78e-11
THOP1	-0.493583	2.78e-11
OAF	1.53096	2.83e-11
PRRG4	2.09888	2.83e-11
MTHFD1	-0.325127	2.87e-11
NOX3	-0.492695	2.87e-11
BTBD9	0.644783	2.89e-11
PDZD4	-0.496142	2.89e-11
FAM160B1	0.593881	2.91e-11
KIF3C	0.687568	2.92e-11
IP6K3	-0.376235	2.92e-11
3-Sep	0.788262	2.93e-11
QSOX1	0.559449	2.96e-11
GALNT6	0.779752	2.97e-11
TMEM65	2.54674	2.98e-11
TYSND1	-0.709889	2.99e-11
HNRNPF	-0.391869	3e-11
MTMR3	0.456719	3.02e-11
SERPINB9	-0.602285	3.11e-11
TRPC1	0.48334	3.12e-11
CTGF	0.63386	3.13e-11
MCAM	0.449421	3.16e-11
CAPRIN1	-0.279876	3.17e-11
SMURF1	0.437387	3.17e-11
GFPT2	2.62603	3.19e-11
FIG4	0.664079	3.2e-11
RANGAP1	-0.371176	3.22e-11
TMEM59	0.434131	3.24e-11
NHP2	-0.585818	3.29e-11
NAP1L5	0.942203	3.29e-11
COL11A1	-0.560726	3.29e-11
SMARCA1	0.397182	3.29e-11
SLC8B1	0.624802	3.29e-11
CARM1	-0.431941	3.31e-11
PAK1	0.374498	3.35e-11
INPP4A	0.531532	3.36e-11
MAPRE2	0.351877	3.37e-11
ALPPL2	-1.32171	3.37e-11
TMEM2	0.620284	3.42e-11
DUSP22	0.422171	3.42e-11
METTL13	-0.425826	3.42e-11
FDPS	-0.450811	3.44e-11
PRKCE	0.930043	3.44e-11
RAN	-0.315586	3.45e-11
PER3	-0.544893	3.45e-11
KNOP1	-0.502133	3.45e-11
DLX1	-0.959446	3.5e-11
GEMIN4	-0.445194	3.57e-11
DPH2	-0.569781	3.63e-11
PHB	-0.438454	3.68e-11
WDR75	-0.432106	3.73e-11
TNFRSF10B	0.36402	3.76e-11
DNAJC5	0.346496	3.78e-11
GAPVD1	0.337122	3.8e-11
LYAR	-0.49545	3.83e-11
PSMC2	-0.365796	3.85e-11
EEF1G	-0.372808	3.85e-11
ERF	-0.478085	3.86e-11
LHFPL2	0.690389	3.89e-11
SH3KBP1	1.0683	3.9e-11
MAP2K4	0.371618	3.93e-11
TTPAL	0.44811	3.95e-11
MRPL11	-0.462319	3.97e-11
SYBU	-0.392619	3.97e-11
PLEKHG2	0.519721	3.99e-11
C20orf194	0.553258	3.99e-11
SLC12A6	1.12095	4.04e-11
CALU	0.342901	4.05e-11
FAM229B	0.912053	4.06e-11
PRKCA	-0.444308	4.06e-11
CNN2	-0.426214	4.08e-11
TUFM	-0.431894	4.08e-11
ACO2	-0.385775	4.13e-11
RASSF7	-0.8326	4.14e-11
NUP88	-0.348424	4.17e-11
AFG3L2	-0.27655	4.2e-11
MYO1D	2.52342	4.25e-11
SLC5A5	-1.55724	4.31e-11
C19orf54	-0.616941	4.31e-11
NMT2	0.499956	4.32e-11
ARMCX3	0.412327	4.34e-11
KLF10	0.409887	4.4e-11
DNAJC18	0.579126	4.42e-11
KDM5B	0.327728	4.45e-11
SDPR	-0.775154	4.46e-11
WDR47	0.608692	4.51e-11
SCPEP1	0.495373	4.52e-11
KHSRP	-0.344731	4.56e-11
C1QBP	-0.429567	4.61e-11
ZNF217	-0.415429	4.63e-11
PHF14	-0.373474	4.69e-11
EWSR1	-0.285236	4.69e-11
EEF1E1	-0.43067	4.74e-11
MAGI3	2.39886	4.75e-11
C14orf37	2.92832	4.81e-11
USP33	0.383067	4.82e-11
ALS2CL	1.68125	4.84e-11
CTNNB1	0.280864	4.87e-11
PCBP1	-0.342999	4.87e-11
CSE1L	-0.337738	4.87e-11
MEIOB	-0.506475	4.87e-11
DDX26B	0.749422	4.91e-11
TBRG4	-0.50952	4.96e-11
ZMYM2	0.346142	5.02e-11
ADRBK2	0.403693	5.07e-11
DNAJC2	-0.464897	5.1e-11
FBLN5	1.46981	5.11e-11
ABL2	0.667622	5.15e-11
RAB15	0.426108	5.22e-11
KIAA0368	-0.339711	5.28e-11
DTL	-0.467199	5.29e-11
GALC	0.525568	5.45e-11
SERINC1	0.38026	5.52e-11
NAGK	0.661104	5.53e-11
AGPS	-0.40208	5.63e-11
TFAP4	-0.93991	5.71e-11
B4GALNT3	2.13412	5.78e-11
KPNA2	-0.368512	5.84e-11
SEH1L	-0.353515	5.87e-11
ANAPC13	-0.373694	5.9e-11
NLRP1	2.06449	5.92e-11
RHBDF2	-0.58887	5.98e-11
FAM26E	2.19925	6.01e-11
TGS1	-0.405314	6.02e-11
MFSD9	0.83155	6.02e-11
SF3B3	-0.341211	6.02e-11
OXR1	1.09906	6.09e-11
PEAK1	0.687625	6.11e-11
WDR26	0.438978	6.13e-11
SOST	-0.517463	6.13e-11
TAPBP	-0.345342	6.18e-11
ADPRHL2	-0.64722	6.23e-11
FAM199X	0.482628	6.29e-11
TMEM8A	0.512928	6.43e-11
BFAR	-0.317966	6.43e-11
CHRD	2.55541	6.53e-11
RNFT1	0.519791	6.54e-11
CDK4	-0.445178	6.57e-11
TMEM106B	0.565026	6.59e-11
RAB27A	0.54668	6.65e-11
ZDHHC13	0.634898	6.75e-11
TUBA1C	-0.44779	6.91e-11
PHC1	0.426164	6.99e-11
GPR137C	0.921551	6.99e-11
P2RX5	-0.763702	6.99e-11
FBL	-0.397095	7e-11
DFNA5	2.60222	7.14e-11
PAM	3.35171	7.2e-11
USP39	-0.326521	7.23e-11
SMIM13	0.503804	7.24e-11
NEFH	-0.540654	7.24e-11
PCOLCE	-0.707958	7.25e-11
PPT1	-0.36705	7.25e-11
UBTF	-0.314736	7.31e-11
MRPS34	-0.585048	7.31e-11
HMGA2	-0.328456	7.38e-11
EIF3C	-0.378049	7.41e-11
AKAP5	1.03423	7.48e-11
EIF3D	-0.368017	7.52e-11
CAMK2D	0.372743	7.54e-11
MINPP1	0.647747	7.59e-11
SORBS2	-0.404963	7.59e-11
HMGB1	-0.339752	7.62e-11
ZNF697	0.750548	7.69e-11
ASPHD2	0.975493	7.7e-11
TNFRSF10D	0.440057	7.73e-11
DHX37	-0.490641	7.74e-11
PAK1IP1	-0.600683	7.89e-11
ERLEC1	0.419369	7.89e-11
EZR	-0.356169	8e-11
OSTF1	0.778622	8.2e-11
LTA4H	0.328579	8.21e-11
GPX4	-0.553022	8.27e-11
EIF3K	-0.459763	8.32e-11
RBFA	-0.504845	8.32e-11
TADA3	0.614085	8.37e-11
NOC2L	-0.398096	8.37e-11
MAPK12	-0.448905	8.37e-11
YY1	-0.310025	8.58e-11
TOMM6	-0.488163	8.68e-11
TWSG1	0.577477	8.69e-11
EBP	-0.373829	8.76e-11
BMP6	-1.2323	8.8e-11
SLC25A42	1.10302	8.81e-11
TEX2	0.469881	8.87e-11
PRKACB	0.740983	9.05e-11
DEPDC1B	-0.394334	9.11e-11
SLC1A5	-0.531661	9.11e-11
HS6ST2	-0.42243	9.22e-11
FBXO27	-0.488315	9.31e-11
SH3BP5L	0.539268	9.38e-11
WASF2	-0.319702	9.41e-11
GDI2	-0.267904	9.48e-11
BIN1	0.682825	9.5e-11
FAM195A	-0.838431	9.56e-11
ABCF2	-0.376226	9.6e-11
MRPL12	-0.530953	9.63e-11
FKBP14	0.449766	9.64e-11
HDAC7	-0.389049	9.72e-11
SLC35A5	0.572324	9.72e-11
FNBP1L	0.441112	9.74e-11
MAPK8IP2	-0.429485	9.79e-11
OSBP2	0.747484	9.79e-11
SLC23A2	0.470524	9.96e-11
MTHFD1L	-0.551012	1.01e-10
TMEM167A	-0.403356	1.01e-10
RASSF4	2.71442	1.02e-10
CDKN2A	0.757885	1.02e-10
SLC5A6	-0.444448	1.02e-10
SLC18B1	0.761995	1.02e-10
ADCY1	2.14472	1.02e-10
NLGN1	1.04254	1.03e-10
CASP7	0.524429	1.03e-10
MAFF	0.777309	1.04e-10
NOMO3	0.530602	1.04e-10
SYNJ1	0.737708	1.04e-10
PRDM4	-0.350109	1.05e-10
LTV1	-0.477096	1.06e-10
CD99L2	0.431103	1.07e-10
PARP11	0.770745	1.08e-10
NSF	0.361627	1.09e-10
EXTL2	0.496778	1.1e-10
TSPAN33	0.601378	1.12e-10
FASTK	-0.46094	1.12e-10
CDC25A	-0.437643	1.12e-10
RAB8B	0.4938	1.14e-10
KIAA1549	0.500313	1.14e-10
KLHL8	0.570972	1.15e-10
ATF6	0.395162	1.15e-10
OSBPL2	0.391141	1.16e-10
ENDOD1	1.44762	1.17e-10
CCDC92	0.633546	1.17e-10
BIRC2	0.457106	1.17e-10
PLCE1	-0.691078	1.18e-10
PDGFRB	-0.453343	1.19e-10
ABI1	0.399126	1.19e-10
ACADSB	0.626007	1.19e-10
KBTBD2	0.385083	1.2e-10
PTPRG	-0.517704	1.21e-10
MTAP	-0.402829	1.21e-10
INTS1	-0.476413	1.21e-10
AP4E1	0.539655	1.22e-10
A4GALT	0.971016	1.24e-10
TDP1	-0.424564	1.24e-10
ATP2A1	-0.733576	1.26e-10
TSN	-0.289319	1.27e-10
PNKP	-0.565644	1.28e-10
FBXW11	0.321971	1.28e-10
R3HDM2	0.484347	1.3e-10
GPS2	-0.570727	1.32e-10
CLU	0.685416	1.32e-10
DCUN1D3	0.621075	1.32e-10
IL11RA	1.11499	1.32e-10
OSGIN2	0.511382	1.32e-10
SAR1B	0.406157	1.37e-10
POGLUT1	0.598752	1.38e-10
TENM4	-0.65994	1.38e-10
STT3A	-0.327757	1.39e-10
DBNDD1	-0.561833	1.39e-10
TACC3	-0.374947	1.4e-10
CDC37	-0.388789	1.4e-10
ZNF608	-0.514997	1.4e-10
CASK	0.383522	1.4e-10
C6orf89	0.351653	1.43e-10
SECTM1	-1.4537	1.44e-10
TSC1	0.42186	1.45e-10
MALSU1	-0.519759	1.45e-10
FRAT2	-0.71038	1.45e-10
CLIP3	1.57404	1.47e-10
LIPA	1.3258	1.47e-10
SRSF1	-0.304657	1.48e-10
GSPT1	-0.266506	1.5e-10
SPG20	0.689684	1.5e-10
FAM86C1	-0.684905	1.5e-10
CCDC86	-0.607132	1.51e-10
PTGES3	-0.375168	1.52e-10
NAP1L1	-0.311586	1.52e-10
PON2	0.546158	1.52e-10
TRAK1	0.492315	1.52e-10
ATP2C1	0.351907	1.52e-10
MEIS3	0.590294	1.55e-10
LETM1	-0.378651	1.55e-10
TBC1D9	0.70461	1.55e-10
SLC30A4	0.946203	1.57e-10
C10orf137	-0.381313	1.57e-10
FUT8	0.626669	1.58e-10
EXOSC8	-0.45478	1.62e-10
RHOT2	-0.408805	1.62e-10
CTSV	0.554674	1.65e-10
SKA3	-0.448311	1.66e-10
CDC42SE1	0.326829	1.66e-10
FAM105A	1.10767	1.66e-10
ACVR1B	0.42205	1.68e-10
KIAA1432	0.412959	1.68e-10
NEXN	0.657258	1.69e-10
STMN1	-0.377273	1.7e-10
GAB2	0.615574	1.71e-10
IMPDH1	-0.513217	1.73e-10
ANXA4	-0.323017	1.75e-10
ITM2B	0.400925	1.77e-10
HAUS7	-0.71305	1.77e-10
VOPP1	0.368418	1.77e-10
IDI1	-0.45619	1.81e-10
NAPB	0.725003	1.82e-10
PSMC4	-0.350053	1.83e-10
PIGU	-0.512032	1.86e-10
GINS2	-0.452396	1.86e-10
OPN3	0.807559	1.86e-10
AGL	0.549759	1.87e-10
DISP1	1.16485	1.87e-10
UGGT2	0.547892	1.89e-10
DLX3	-0.799138	1.91e-10
TDRP	0.407838	1.91e-10
BTN2A1	0.622618	1.91e-10
WDR41	0.369347	1.91e-10
PABPC4	-0.40058	1.92e-10
PPP6R2	0.364506	1.93e-10
B4GALT4	0.609952	1.94e-10
MPG	-0.621032	1.95e-10
HTR2B	-1.51579	1.96e-10
NOS3	-0.604137	1.98e-10
UXS1	0.447254	1.98e-10
TOB1	-0.423509	1.99e-10
STK38L	0.554617	1.99e-10
C1S	0.999244	2.02e-10
IFITM1	-0.756557	2.05e-10
GPATCH4	-0.570977	2.05e-10
FRRS1	1.28712	2.08e-10
CXCL16	0.962483	2.1e-10
FNDC3B	0.460626	2.13e-10
CASC4	0.427421	2.14e-10
PLEKHF2	0.545401	2.19e-10
DDX28	-0.504721	2.22e-10
GLI1	-0.962775	2.22e-10
HMGA1	-0.545768	2.23e-10
PHF20L1	0.398959	2.25e-10
IL6R	0.524918	2.28e-10
MATK	-0.91421	2.3e-10
KREMEN1	0.671048	2.37e-10
ANO9	-0.818173	2.37e-10
FMR1	0.37578	2.37e-10
WDR7	0.540458	2.38e-10
CDK5RAP3	-0.422062	2.43e-10
MPP5	0.446071	2.43e-10
RPUSD4	-0.406326	2.44e-10
AIG1	0.537968	2.46e-10
PSMA5	-0.340873	2.49e-10
FBXO9	0.396473	2.52e-10
KIFAP3	0.654913	2.52e-10
SSU72	-0.423308	2.52e-10
ARHGAP1	-0.376168	2.55e-10
PUS7	-0.374169	2.61e-10
ST3GAL2	0.420059	2.61e-10
TUBB	-0.375024	2.63e-10
TRIM8	-0.41604	2.63e-10
ZMYND19	-0.555746	2.63e-10
FYCO1	0.438718	2.69e-10
LRRC47	-0.456334	2.69e-10
FKBP4	-0.346791	2.7e-10
HNRNPC	-0.254456	2.7e-10
MLTK	2.84729	2.71e-10
BCL9	0.384494	2.77e-10
PELI1	0.656507	2.81e-10
CD2AP	0.518773	2.81e-10
NLK	0.499361	2.82e-10
CLCN3	0.38681	2.82e-10
SREBF1	-0.478144	2.85e-10
PIM3	-0.5751	2.85e-10
DOCK3	0.596686	2.89e-10
NOP14	-0.359416	2.89e-10
CHST12	0.539126	2.89e-10
APH1B	0.758556	2.89e-10
SLC7A6OS	-0.384749	2.9e-10
ITFG1	0.388452	2.9e-10
SAMD8	0.595217	2.92e-10
IL17RA	0.390832	2.95e-10
TBC1D10A	0.549624	2.99e-10
LGR4	0.524916	3.03e-10
MMP24	-0.827617	3.07e-10
ID1	1.04081	3.08e-10
PLD6	-0.649657	3.09e-10
CXorf23	0.70726	3.1e-10
PGPEP1	-0.587287	3.11e-10
APMAP	0.372188	3.12e-10
GCSH	-0.391678	3.15e-10
PTBP1	-0.276475	3.15e-10
KCTD21	0.747316	3.16e-10
LMOD1	2.27617	3.16e-10
TMTC3	0.600892	3.18e-10
LGALS3	-0.452508	3.18e-10
HPD	-0.853715	3.22e-10
TXNDC16	0.568497	3.22e-10
DPY19L3	0.413279	3.23e-10
DDX39A	-0.442593	3.25e-10
GDPD5	1.08457	3.3e-10
UBE2E3	0.443464	3.32e-10
MRPS26	-0.599921	3.36e-10
MANSC1	0.854288	3.36e-10
TMEM9B	0.542766	3.36e-10
MALL	-0.578799	3.36e-10
SNAPC4	-0.610915	3.37e-10
SOGA2	2.80333	3.37e-10
SCUBE3	1.38887	3.41e-10
INSIG2	0.867092	3.43e-10
PLA2G12A	0.475674	3.44e-10
CYP51A1	-0.321263	3.45e-10
TNFRSF11A	3.80147	3.45e-10
CPS1	0.676785	3.45e-10
TCF3	-0.330017	3.48e-10
KISS1	0.588489	3.58e-10
BOP1	-0.700088	3.58e-10
PEA15	0.418059	3.59e-10
WDR92	-0.489265	3.63e-10
PEX26	-0.332413	3.64e-10
ZNF703	1.74341	3.69e-10
NPHP3	0.517808	3.71e-10
SGSM3	0.418907	3.71e-10
C1orf174	-0.416928	3.76e-10
THSD4	2.2665	3.77e-10
SMARCC1	-0.311131	3.81e-10
PRDX1	-0.304659	3.81e-10
FAM188A	0.438612	3.86e-10
AGA	0.617768	3.88e-10
DECR1	0.566404	3.88e-10
TMED8	0.529811	3.91e-10
TCF7	0.644361	3.96e-10
PREPL	0.471714	3.96e-10
DNAH5	-0.830746	4.02e-10
MRPL2	-0.585292	4.05e-10
ELMO2	0.454553	4.11e-10
CHMP2B	0.437726	4.11e-10
METTL21A	-0.58116	4.15e-10
WDR4	-0.529953	4.17e-10
DNAJB2	0.488533	4.2e-10
KCTD18	0.494421	4.23e-10
CBS	-0.499019	4.25e-10
AZI2	0.349907	4.26e-10
MT-CO1	-0.389568	4.26e-10
SESN3	2.05134	4.27e-10
NOL6	-0.448514	4.3e-10
PGM1	0.433558	4.3e-10
EXOSC3	-0.418661	4.34e-10
MTA2	-0.266643	4.39e-10
PEAR1	-0.475571	4.43e-10
PKD2	0.559573	4.43e-10
PPM1B	0.397182	4.44e-10
UCK2	-0.308974	4.5e-10
BOD1	-0.330814	4.52e-10
SNCA	-0.41318	4.6e-10
SF3A2	-0.595924	4.68e-10
FBXW9	-0.765635	4.73e-10
CGGBP1	0.39598	4.73e-10
C5	0.728444	4.75e-10
FAM111A	1.23406	4.77e-10
THOC5	-0.343186	4.79e-10
C21orf91	0.841292	4.81e-10
ZNF318	0.458991	4.82e-10
C4orf33	0.860859	4.83e-10
GSTM3	1.03316	4.84e-10
ST5	-0.378178	4.87e-10
DDX27	-0.341438	4.87e-10
SPTBN2	-0.471986	4.94e-10
PHTF2	0.472396	4.94e-10
MRPL3	-0.314464	4.95e-10
TMX2	-0.349053	4.96e-10
ZNF3	-0.447709	5e-10
YWHAH	-0.326572	5.02e-10
DHODH	-0.681855	5.03e-10
FAM86B1	-0.955816	5.03e-10
MYOF	-0.357664	5.05e-10
NLE1	-0.476867	5.05e-10
KCNQ2	-0.516914	5.1e-10
ATP2B4	2.42955	5.1e-10
ATPAF2	-0.512115	5.11e-10
FAT2	-1.31702	5.17e-10
UQCRC2	-0.293476	5.17e-10
KIAA0101	-0.386701	5.17e-10
STAU2	0.381362	5.19e-10
EFHC1	-0.554031	5.19e-10
EEF2	-0.308833	5.19e-10
BCAN	-0.900875	5.2e-10
TRAPPC2L	-0.519243	5.24e-10
DENND5B	0.501578	5.24e-10
PLEKHA5	0.533668	5.25e-10
TRIM27	-0.353183	5.41e-10
MRPL45	-0.411899	5.41e-10
KHDRBS1	-0.262763	5.41e-10
PTGIR	-0.798434	5.49e-10
ANAPC1	-0.453815	5.54e-10
STS	0.749228	5.56e-10
PHB2	-0.415289	5.56e-10
CAMTA2	0.567212	5.56e-10
PTGES	-0.536492	5.58e-10
TCTN2	-0.578743	5.6e-10
UBE2W	0.624492	5.61e-10
RBMS2	0.555041	5.61e-10
MIDN	-0.437066	5.66e-10
SNX13	0.426831	5.68e-10
SSRP1	-0.320862	5.75e-10
TOMM5	-0.316051	5.75e-10
CACNG7	0.832901	5.77e-10
DNAJA3	-0.374183	5.87e-10
SPEG	0.747377	5.89e-10
KCTD15	-0.438211	5.93e-10
GXYLT1	0.428963	5.98e-10
ANK2	1.1599	5.98e-10
TTC19	-0.407644	6.03e-10
TRIM68	0.518321	6.05e-10
PLA2G15	0.577085	6.09e-10
PIP5K1A	0.320674	6.1e-10
CLCN5	0.528466	6.21e-10
IPO4	-0.469832	6.25e-10
MLF1	0.489994	6.26e-10
MCOLN3	1.16195	6.28e-10
RANBP9	0.366669	6.35e-10
AKAP12	-0.376128	6.35e-10
C9orf3	-0.46018	6.36e-10
ARHGEF40	-0.417761	6.39e-10
REPIN1	-0.278775	6.43e-10
BEND7	1.30873	6.47e-10
LSM14B	-0.339328	6.51e-10
DNAJC3	0.357886	6.58e-10
TMEM147	-0.472844	6.59e-10
SMPDL3B	2.18855	6.62e-10
SNRK	0.448855	6.64e-10
BBC3	-0.622235	6.68e-10
SLIT3	-0.456087	6.74e-10
FZD3	0.581427	6.82e-10
SBK1	0.903956	6.84e-10
LPAR2	-0.643857	6.95e-10
FKBP1B	0.795056	7.05e-10
HSPB1	-0.6157	7.12e-10
SLBP	-0.356996	7.12e-10
EHMT2	-0.561	7.25e-10
ELF1	0.47872	7.26e-10
RABL2A	-0.789387	7.34e-10
VPS41	0.403546	7.34e-10
SERINC3	0.378345	7.4e-10
CBX1	-0.301993	7.44e-10
ALG3	-0.581508	7.48e-10
FAM91A1	0.453116	7.49e-10
GOLGA1	0.532154	7.51e-10
MAGT1	0.391934	7.51e-10
MVD	-0.72919	7.51e-10
GGT7	0.697574	7.61e-10
CCDC74A	-0.56074	7.62e-10
COL9A1	-0.962618	7.62e-10
RGS2	-0.64341	7.67e-10
RPUSD1	-0.556836	7.7e-10
8-Mar	0.374525	7.82e-10
INTS10	-0.28719	7.83e-10
PLEKHO1	0.845138	7.89e-10
PGM3	0.43196	7.93e-10
STOML2	-0.452061	7.94e-10
TFB2M	-0.52931	7.99e-10
CCNF	-0.274605	8e-10
PFDN6	-0.422968	8.08e-10
CENPM	-0.538339	8.17e-10
COX20	-0.563456	8.35e-10
BCL11A	-1.0974	8.42e-10
FITM2	0.594197	8.48e-10
FAM115A	0.361127	8.65e-10
CEP89	-0.420402	8.76e-10
MPP7	2.37217	8.76e-10
SDHD	-0.399183	8.76e-10
CTXN1	-0.757153	8.86e-10
BBS7	0.450054	8.91e-10
APLP1	0.629408	8.96e-10
SUN1	0.270784	9.12e-10
C2CD4C	1.03324	9.21e-10
POMGNT1	0.426256	9.25e-10
NDRG2	1.15362	9.25e-10
TERF2IP	0.439492	9.33e-10
SLC38A5	-0.600716	9.35e-10
EIF3F	-0.359307	9.36e-10
RRP7A	-0.39105	9.42e-10
ARHGAP26	2.8195	9.58e-10
EFR3B	2.37923	9.74e-10
RNF167	-0.383102	9.75e-10
ZFAND6	0.396448	9.75e-10
SPAG17	-0.980161	9.75e-10
SS18L2	-0.458032	9.8e-10
HCFC2	0.927515	9.8e-10
ZBTB18	-0.384075	9.8e-10
COA4	-0.430421	9.8e-10
TIMM10B	-0.399125	9.8e-10
SNRNP40	-0.321141	9.92e-10
TMEM41B	0.42945	1.01e-09
IL4R	0.575704	1.01e-09
DOCK6	0.552437	1.02e-09
CREB3L2	0.4402	1.02e-09
DPAGT1	-0.454018	1.02e-09
ERN1	0.708654	1.02e-09
MGAT5	2.06387	1.02e-09
SMAP2	0.437252	1.03e-09
CDC20B	-2.8875	1.03e-09
MPP6	0.470825	1.03e-09
PTPRJ	1.4214	1.03e-09
HIP1R	0.738716	1.04e-09
CNIH2	-0.656032	1.04e-09
EPS8L2	-0.539366	1.04e-09
NAE1	-0.293932	1.05e-09
SFXN2	-0.550174	1.05e-09
RAP1GAP2	0.699617	1.06e-09
PRPF31	-0.386358	1.06e-09
STARD3	0.395204	1.06e-09
RPS6KA2	-0.254743	1.06e-09
TLE1	-0.368774	1.07e-09
PDLIM5	3.62486	1.07e-09
SOS2	0.568556	1.07e-09
NUDT5	-0.304824	1.07e-09
EPHB2	2.02649	1.07e-09
RAB36	-0.600101	1.08e-09
MAT1A	2.98827	1.08e-09
WDR73	-0.401283	1.08e-09
TMEM39B	-0.481355	1.1e-09
CDC123	-0.298147	1.1e-09
TMEM86A	2.32834	1.11e-09
MRAS	0.342442	1.11e-09
B4GALT3	0.431236	1.12e-09
ATG2B	0.493609	1.14e-09
RPRD1A	0.326605	1.16e-09
EFNA1	1.29731	1.17e-09
TMEM14B	-0.344322	1.19e-09
STX2	0.321133	1.2e-09
TMEM178A	-0.608898	1.2e-09
SNCG	-1.00828	1.21e-09
EXOSC10	-0.259811	1.23e-09
POLR2C	-0.359301	1.23e-09
SOD2	-0.360726	1.24e-09
ZDHHC21	0.5723	1.24e-09
MFHAS1	-0.296083	1.24e-09
WDR3	-0.370533	1.25e-09
ATP5B	-0.281065	1.25e-09
LZTFL1	-0.52521	1.26e-09
PDF	-0.67293	1.27e-09
RARS	-0.286392	1.27e-09
ZMIZ2	-0.482826	1.28e-09
MUC3A	0.835022	1.29e-09
INPP5F	0.462316	1.29e-09
SNRPD3	-0.358827	1.29e-09
SKAP2	0.423665	1.29e-09
SLC12A2	0.516754	1.31e-09
EVA1A	-0.357906	1.31e-09
RRP12	-0.541871	1.32e-09
DARS2	-0.441834	1.34e-09
TMEM182	0.767986	1.34e-09
LCORL	0.532729	1.36e-09
ZNF326	-0.497719	1.36e-09
ACTR10	0.357443	1.37e-09
MAN1A2	0.560854	1.38e-09
SNRPD1	-0.382068	1.38e-09
ADAMTS7	0.636976	1.38e-09
DNTTIP2	-0.348681	1.39e-09
IMPAD1	0.357593	1.4e-09
SUPV3L1	-0.405383	1.41e-09
GRK5	-0.513018	1.41e-09
DROSHA	-0.304066	1.41e-09
AP3D1	-0.270334	1.41e-09
PRKCI	0.317369	1.41e-09
PYGB	-0.500477	1.41e-09
PRPF19	-0.31648	1.42e-09
IMP3	-0.501636	1.42e-09
RNASET2	-0.466824	1.42e-09
DDX31	-0.313935	1.43e-09
PTDSS1	-0.316876	1.43e-09
AMMECR1	0.510864	1.44e-09
RAB14	0.3302	1.44e-09
ABHD11	-0.583525	1.44e-09
NSMAF	-0.348786	1.45e-09
CYB5R2	-0.823172	1.46e-09
HNRNPA3	-0.316562	1.47e-09
RPL5	-0.27212	1.49e-09
EIF5B	-0.324663	1.5e-09
UBXN2A	0.370364	1.5e-09
RAD51	-0.514789	1.51e-09
RPP25	-0.459159	1.51e-09
KDM5D	0.329193	1.51e-09
DZIP3	0.387296	1.52e-09
BRSK1	0.67035	1.52e-09
RPF2	-0.316601	1.54e-09
NUP85	-0.356569	1.56e-09
MAP3K1	0.826813	1.56e-09
C9orf72	0.699751	1.57e-09
PIGW	-0.470566	1.58e-09
BRIX1	-0.39579	1.61e-09
SLC9A1	0.433286	1.61e-09
THBS3	-0.374357	1.62e-09
SRSF3	-0.275413	1.62e-09
SEMA3G	1.78145	1.62e-09
PSMG4	-0.566976	1.63e-09
C5orf24	0.415125	1.64e-09
ATP5D	-0.616114	1.64e-09
PROCR	-0.388901	1.64e-09
LSS	-0.408757	1.65e-09
POLDIP2	-0.397823	1.66e-09
WDR46	-0.5042	1.67e-09
NOMO2	0.346762	1.67e-09
IGF2BP1	-0.376939	1.67e-09
TBC1D8	2.16275	1.67e-09
PSMC5	-0.280725	1.67e-09
IFITM2	-0.634331	1.68e-09
TPD52	0.435307	1.68e-09
CD9	-0.330004	1.69e-09
MKNK1	0.40322	1.69e-09
AZIN1	0.278152	1.69e-09
STIP1	-0.309123	1.7e-09
TMEM106C	0.374321	1.71e-09
ICK	0.594388	1.73e-09
PSMD3	-0.299833	1.73e-09
NUDT21	-0.305392	1.74e-09
UBE2I	-0.315215	1.74e-09
CS	-0.22199	1.75e-09
DAP3	-0.325635	1.75e-09
AURKB	-0.388735	1.78e-09
PDZD2	-0.55584	1.79e-09
NTN1	2.09781	1.79e-09
GAR1	-0.535738	1.82e-09
ABCA5	0.775037	1.83e-09
FSTL1	0.503694	1.85e-09
FARSA	-0.398581	1.88e-09
GNB5	0.394285	1.88e-09
HIST1H2AC	-0.811735	1.88e-09
GOLGA2	0.366128	1.91e-09
MT-ND5	-0.388002	1.94e-09
AHCYL1	-0.263812	1.95e-09
FLII	-0.337685	1.96e-09
EAF1	0.42303	1.97e-09
GDF5	-1.86751	1.97e-09
CXXC5	-0.418932	1.98e-09
DAG1	-0.286584	1.98e-09
LEPR	1.39296	1.98e-09
FZD1	1.34847	1.99e-09
HECTD2	0.646739	1.99e-09
C16orf45	0.691376	1.99e-09
PCTP	0.532935	2.04e-09
ROBO1	1.1885	2.06e-09
SLC35B1	-0.415267	2.06e-09
PJA2	0.387459	2.09e-09
KIAA0319L	0.367038	2.17e-09
IPMK	0.629365	2.17e-09
LIAS	-0.695533	2.18e-09
VASH2	1.0564	2.18e-09
BAZ1B	-0.341387	2.2e-09
BEND3	-0.64741	2.21e-09
GCNT4	-0.528105	2.21e-09
NFKBIA	-0.383993	2.21e-09
TBX2	2.18187	2.21e-09
GPATCH11	0.551302	2.24e-09
C11orf74	0.615121	2.26e-09
ASB6	-0.427372	2.26e-09
FAM214B	0.531007	2.27e-09
UTP14A	-0.473791	2.28e-09
SEMA3C	0.454879	2.28e-09
RIOK3	0.363183	2.28e-09
RPS4X	-0.320093	2.3e-09
SHISA4	1.35854	2.31e-09
PWWP2B	-0.602397	2.32e-09
NME1-NME2	-0.405505	2.33e-09
SOCS1	-1.118	2.36e-09
KIF20A	-0.284411	2.36e-09
PAPOLG	0.410661	2.36e-09
EXOC6B	0.35592	2.37e-09
SPARC	-0.438831	2.38e-09
DNAJC11	-0.267907	2.41e-09
GGCT	-0.353757	2.44e-09
CMPK1	0.34127	2.46e-09
ACADS	0.860019	2.47e-09
ARFIP1	0.403471	2.48e-09
PEX19	0.300148	2.48e-09
PTK2	-0.273443	2.48e-09
MRPL21	-0.468082	2.48e-09
PGP	-0.690194	2.49e-09
PPM1K	3.71866	2.49e-09
RABGAP1	0.345721	2.52e-09
PLCG2	0.629599	2.52e-09
MTA1	-0.383008	2.53e-09
URB2	-0.380175	2.54e-09
TMEM173	-0.40112	2.54e-09
CACNB3	0.872383	2.54e-09
PRNP	0.331465	2.55e-09
MEGF9	0.597836	2.55e-09
EHBP1	0.337117	2.55e-09
TOLLIP	0.382647	2.55e-09
CCNDBP1	0.460696	2.58e-09
RPL4	-0.252996	2.58e-09
TMEM14A	0.575898	2.6e-09
MGAT4B	-0.361868	2.63e-09
COL18A1	-0.350542	2.64e-09
CLN6	-0.308634	2.64e-09
ADIPOR1	0.37773	2.67e-09
TMEM45A	3.14336	2.68e-09
TMEM69	-0.372556	2.69e-09
ARID3A	-0.343964	2.71e-09
PPP2CB	0.313596	2.71e-09
EVI5	0.460311	2.71e-09
ECEL1	1.11941	2.75e-09
HAPLN3	0.727497	2.8e-09
ETF1	-0.227428	2.81e-09
WDHD1	-0.388762	2.81e-09
EXO1	-0.381801	2.81e-09
STK36	-0.430997	2.85e-09
KAT2A	-0.468103	2.85e-09
STARD8	1.38152	2.86e-09
AMOTL1	-0.335931	2.87e-09
CCDC14	0.579533	2.87e-09
CCDC34	-0.528172	2.87e-09
ARPC5	0.331906	2.87e-09
NOL7	-0.343011	2.87e-09
RQCD1	-0.283192	2.88e-09
CYTH1	0.442293	2.91e-09
SOWAHC	0.656439	2.92e-09
TIMM50	-0.367119	2.93e-09
C4orf29	0.549378	2.95e-09
BRWD3	0.580711	2.96e-09
FZD2	-0.491594	2.97e-09
VPS35	-0.237847	2.97e-09
DUT	-0.346287	2.97e-09
MAPK11	-0.592069	2.99e-09
NCSTN	0.303517	3.01e-09
ORC3	-0.394418	3.04e-09
MRPL49	-0.345831	3.05e-09
LYPD6B	-0.526127	3.09e-09
EIF5A	-0.359848	3.1e-09
EFTUD2	-0.256882	3.1e-09
TPM3	-0.254484	3.12e-09
DNAJC12	1.68193	3.12e-09
HLA-DPA1	3.50348	3.19e-09
GATM	1.85026	3.22e-09
BRD2	-0.261591	3.23e-09
CERS6	0.384352	3.23e-09
SLC22A23	1.53519	3.23e-09
JHDM1D	0.805301	3.23e-09
TACC1	0.425054	3.24e-09
FAM53C	0.284261	3.24e-09
MAFK	-0.401841	3.27e-09
SEPHS1	-0.275864	3.28e-09
ARL15	2.53991	3.28e-09
TAPT1	0.665698	3.29e-09
IER5	-0.417136	3.32e-09
MNT	-0.465726	3.35e-09
ATP5F1	-0.276885	3.37e-09
PCDHB2	0.469789	3.39e-09
PDP1	1.55761	3.39e-09
ARNTL	1.34609	3.42e-09
EFHD2	-0.355933	3.44e-09
GPD1L	0.373041	3.45e-09
TMEM35	0.807964	3.47e-09
CTDSP2	-0.258367	3.48e-09
CCNB2	-0.267496	3.5e-09
NCKAP5L	0.444691	3.55e-09
C1QL4	0.817575	3.55e-09
EXOC2	0.337433	3.55e-09
ATP2B1	0.537116	3.57e-09
CITED2	-0.520127	3.59e-09
SPOPL	0.507866	3.6e-09
RRP9	-0.627304	3.6e-09
SHOX2	2.46014	3.64e-09
PRMT5	-0.296491	3.65e-09
PHLDA3	-0.45739	3.67e-09
HEXIM1	0.310741	3.67e-09
GRWD1	-0.355233	3.67e-09
HEATR5A	0.455865	3.67e-09
SLC35D2	0.458572	3.67e-09
VWA1	-0.548881	3.77e-09
GPR124	-0.482282	3.78e-09
CTBS	0.659745	3.81e-09
HID1	1.19245	3.82e-09
NONO	-0.206423	3.89e-09
RMND1	-0.503135	3.9e-09
ZSWIM8	0.391543	3.92e-09
TXLNG	-0.375611	3.93e-09
AATK	1.06611	3.98e-09
BAIAP2L1	-0.306783	3.98e-09
SEC62	0.278852	4.02e-09
FNDC5	-0.982526	4.03e-09
CCDC109B	0.716366	4.04e-09
IFNAR1	0.422258	4.06e-09
NR2F6	-0.501449	4.09e-09
PSMG1	-0.348617	4.1e-09
PPP1R3B	-0.401575	4.1e-09
TRIM65	-0.455021	4.15e-09
JAG2	-0.328845	4.17e-09
PDK1	0.61607	4.22e-09
RIMKLB	3.44279	4.26e-09
UMPS	-0.31604	4.26e-09
IGF2R	0.368188	4.33e-09
ADCY6	0.511572	4.34e-09
KLF16	-0.410403	4.35e-09
WHSC1	-0.287246	4.37e-09
TXNRD1	-0.223275	4.53e-09
CLPTM1L	0.336799	4.56e-09
MRPS12	-0.486664	4.56e-09
HNRNPL	-0.263163	4.6e-09
ZADH2	0.57216	4.61e-09
CRYL1	0.87319	4.61e-09
OLFML2A	-0.426253	4.62e-09
ANO10	0.49017	4.63e-09
OSBPL5	0.628346	4.64e-09
COMMD8	0.533963	4.65e-09
G3BP1	-0.295624	4.65e-09
NSUN2	-0.268571	4.66e-09
SCOC	0.463949	4.68e-09
POLR2E	-0.39237	4.68e-09
GPR56	-0.372954	4.72e-09
NFIX	-0.501991	4.78e-09
SLC9A6	0.435164	4.79e-09
ARL5B	0.513897	4.8e-09
HSPA5	-0.266041	4.8e-09
PWWP2A	-0.340992	4.81e-09
EXOSC6	-0.398164	4.82e-09
COQ2	-0.433074	4.83e-09
LOXL3	0.632508	4.84e-09
TRIB1	-0.80002	4.86e-09
DMXL1	0.631415	4.87e-09
RAPGEF2	0.437033	4.87e-09
IFFO1	-0.443039	4.89e-09
MAP3K10	0.663379	4.9e-09
MRPS5	-0.345671	4.93e-09
KIAA1715	0.407249	4.98e-09
LRRC45	-0.691871	5e-09
FOXM1	-0.3297	5.04e-09
MKI67IP	-0.368206	5.05e-09
UBQLN4	-0.307094	5.05e-09
NR2E1	1.40131	5.06e-09
ENOPH1	-0.308469	5.08e-09
MANEA	0.558479	5.11e-09
IPO8	0.340164	5.12e-09
EEF1B2	-0.391441	5.13e-09
MECOM	-1.19559	5.15e-09
SRRT	-0.350154	5.15e-09
CTBP2	-0.240447	5.31e-09
TRMT44	-0.600319	5.32e-09
C16orf91	-0.673294	5.32e-09
FAM83G	0.364412	5.36e-09
ZDHHC17	0.501885	5.36e-09
HERC6	1.90324	5.36e-09
APLF	0.820517	5.37e-09
ZBTB45	-0.488022	5.39e-09
RNF41	0.383109	5.39e-09
BID	-0.44504	5.41e-09
RBPMS	-0.465693	5.41e-09
SSBP1	-0.266043	5.44e-09
EMP2	1.2307	5.44e-09
NEK1	0.487952	5.45e-09
ODF2	-0.293436	5.45e-09
PSAT1	-0.51537	5.45e-09
AVEN	-0.459901	5.45e-09
URB1	-0.473948	5.46e-09
CTD-3193O13.9	1.13854	5.54e-09
EPB41	-0.268208	5.54e-09
LIN7B	1.45061	5.6e-09
DDX56	-0.32639	5.6e-09
C1orf198	0.351861	5.62e-09
PPARD	0.40444	5.64e-09
POLRMT	-0.405021	5.67e-09
TXNDC5	-0.253635	5.68e-09
KIAA0226	0.424565	5.74e-09
FASTKD5	-0.324551	5.75e-09
CSNK2B	-0.355563	5.86e-09
SRSF7	-0.307285	5.86e-09
OSBP	-0.240242	5.87e-09
KCTD17	0.439434	5.93e-09
NUDT3	-0.247904	6.01e-09
SRF	-0.334369	6.03e-09
TRPM4	0.622411	6.09e-09
SNRPA	-0.476723	6.13e-09
GLT8D2	1.74465	6.14e-09
TTC39C	3.13146	6.15e-09
EIF1AX	-0.282161	6.21e-09
ZBTB33	0.388802	6.21e-09
CCM2L	-0.830111	6.24e-09
SERTAD1	0.680291	6.24e-09
ZNF521	-0.341321	6.27e-09
TONSL	-0.474796	6.27e-09
NRM	-0.532293	6.27e-09
ACHE	0.689995	6.27e-09
KLF13	0.995107	6.31e-09
ATP8A1	-0.557586	6.35e-09
MAP3K2	0.473045	6.37e-09
USP36	-0.436564	6.47e-09
PSPC1	-0.274249	6.5e-09
ALPP	-1.22631	6.5e-09
OGFOD1	-0.326384	6.53e-09
DUSP8	0.984607	6.55e-09
AURKA	-0.250421	6.56e-09
CACFD1	0.624734	6.6e-09
NOL8	-0.415341	6.73e-09
MAP3K7	0.302339	6.79e-09
TGOLN2	0.309253	6.81e-09
CNBP	-0.287414	6.85e-09
AFF1	0.450251	6.9e-09
FBXO33	0.468355	6.9e-09
SF3A1	-0.24809	6.95e-09
SLC39A6	-0.245729	6.95e-09
NUP107	-0.347811	7.05e-09
PDLIM3	1.08306	7.05e-09
LRRC28	0.387198	7.06e-09
SERAC1	0.594495	7.11e-09
CRYZ	0.297126	7.26e-09
LPCAT1	-0.302391	7.26e-09
GOT2	-0.249794	7.32e-09
SLC6A8	0.390137	7.37e-09
IGSF3	5.31807	7.44e-09
SEMA4D	0.727795	7.63e-09
HIC1	-0.800131	7.85e-09
KIAA1598	2.41126	7.87e-09
HNRNPAB	-0.311048	7.87e-09
LARP6	0.498636	7.91e-09
NUP93	-0.273688	7.92e-09
HINT3	0.441141	7.96e-09
MTPN	0.286655	7.99e-09
MYCBP	-0.329568	8e-09
[truncated: 11,876 more rows]

## Sheet: 3c
Gene	GFP_401_1 Total Spectral Count	GFP_401_2 Total Spectral Count	PHIP_401_1 Total Spectral Count	PHIP_401_2 Total Spectral Count	deltaHPHIP_401_1 Total Spectral Count	deltaHPHIP_401_2 Total Spectral Count
IGHG1	9	5	13	13	13	17
PHIP	0	0	169	155	261	284
ACTB	2	0	5	4	32	39
KRT1	217	24	63	66	103	95
HNRNPC	4	0	7	7	31	37
KRT9	144	11	49	46	90	45
KRT10	107	19	63	59	76	110
BCAR1	42	21	48	36	38	40
VIM	1	2	6	7	46	45
PABPC1	32	17	42	34	44	45
KRT2	90	19	27	33	54	83
GRN	16	14	18	15	16	18
H4C1	0	0	8	7	15	17
HNRNPK	4	3	7	7	33	37
LARP4	14	9	20	14	23	22
SLC25A6	0	0	0	1	20	15
IGLC2	8	6	10	8	11	14
NCL	0	0	2	0	5	17
SH2D3C	12	7	10	12	5	7
HNRNPH1	3	4	4	4	22	28
AHNAK	0	0	1	0	40	39
H3C1	0	0	4	4	10	9
RPL4	1	0	6	4	18	19
RPL6	1	0	7	3	24	25
EEF1A1	2	0	8	5	18	16
HNRNPU	1	0	5	2	25	20
ARGLU1	6	0	7	4	4	7
RPLP2	1	1	3	4	13	13
IGKC	10	9	7	6	11	11
H2AC4	0	0	2	1	6	7
RPL8	0	1	4	3	12	13
KRT14	45	6	10	15	22	19
RPS16	0	1	2	1	12	12
RBMX	5	2	8	5	24	21
RPL7A	0	0	1	1	15	14
CKAP4	0	0	0	1	28	25
RPS8	0	0	4	2	15	10
RPL7	0	0	4	3	16	13
RPL3	0	0	1	0	13	15
DDX17	0	1	3	4	19	21
PABPC4	11	9	16	13	16	19
RPLP0	0	0	3	0	13	10
RPL13	1	2	3	6	13	15
VDAC2	2	2	2	1	14	13
USP7	0	0	0	0	22	19
RPS13	0	0	5	2	19	14
RPS2	0	0	2	1	12	10
HNRNPM	2	1	2	4	16	21
RPL15	0	0	2	2	16	12
RPL18	0	0	1	1	7	6
IMMT	0	0	0	0	17	14
RPL10A	0	0	3	1	9	9
RPL12	1	0	2	2	11	10
H2BC12	0	0	5	4	13	10
CTNNB1	8	2	2	1	20	17
RPS9	0	0	2	1	11	9
MATR3	0	0	0	0	15	17
PTBP1	1	0	1	0	17	16
RPLP1	0	0	1	1	7	6
ATAD3A	1	0	3	1	17	19
RPS3A	0	0	0	0	11	8
DDX3X	0	0	2	0	20	16
RPL11	0	0	2	2	8	4
RPL13A	0	0	1	2	11	11
HNRNPR	0	0	1	0	14	10
SFPQ	0	0	1	0	12	7
RPS11	1	0	1	1	11	10
RPL23	1	0	3	1	4	5
RPS20	0	0	0	0	6	5
RPS4X	0	0	0	0	13	6
PRKDC	0	0	0	0	21	19
IGLL5	9	9	10	9	10	11
RPL17	0	0	0	2	12	5
SRSF7	1	2	3	1	7	7
HSPA8	1	0	4	3	15	15
KRT8	71	7	6	8	36	31
RPS6	0	0	1	1	6	7
RPL31	0	0	2	1	6	4
RPL27	0	0	3	2	5	7
RPL27A	0	0	1	2	5	5
VDAC3	0	0	0	0	5	6
RPL28	0	0	0	0	8	4
ERH	2	1	2	2	3	3
KRT5	47	2	5	8	21	16
HNRNPA2B1	1	1	1	1	12	9
SNRPD2	0	0	0	0	5	3
DHX9	0	0	0	0	16	13
TAF15	2	1	3	1	9	7
RPL14	0	0	1	1	5	5
ILF2	0	0	0	0	10	13
RPL35A	0	0	0	1	5	6
IGF2BP1	0	0	1	1	13	11
SSBP1	2	4	4	2	4	3
ELAVL1	0	0	1	0	11	13
RPL34	0	0	1	0	4	4
RPS18	1	1	2	1	9	8
CTNNA1	0	1	1	0	19	28
RPS26	0	0	1	0	4	5
NPM1	0	0	0	0	5	6
RPL30	0	0	1	1	4	3
RPL18A	0	0	0	0	8	6
RPS3	0	0	0	0	10	6
RPL38	0	0	2	0	9	6
SRSF3	0	1	2	2	5	10
HACD3	0	0	1	0	7	7
HNRNPF	4	3	4	5	15	16
SLC25A3	0	0	0	0	7	8
HNRNPL	1	0	0	0	6	12
RPS23	0	0	0	0	6	5
PKP4	2	0	2	1	7	16
CDH4	0	1	1	0	9	8
JUP	22	0	1	0	11	5
DDX5	0	1	2	2	14	15
PRDX1	1	0	1	2	7	12
KRT18	3	1	3	3	10	11
TUBA1B	0	0	0	0	7	6
SRSF1	0	0	0	0	13	11
RPL24	0	0	1	0	6	3
HNRNPA3	0	0	0	0	8	8
TRA2B	0	0	0	0	6	5
RBBP4	0	0	0	0	9	5
KRT16	37	5	10	14	19	16
RPL29	0	0	0	0	2	4
RPL10	0	0	1	0	4	3
RPS5	0	0	0	0	7	5
H1-3	0	0	0	0	6	2
CHCHD3	0	0	0	0	4	5
ILF3	0	0	0	0	11	7
DDX21	0	0	0	0	7	6
UBB	1	0	3	2	4	4
IGF2BP3	0	0	1	1	8	9
RPS15A	0	0	0	0	3	4
RPL9	0	0	0	0	7	4
TMPO	0	0	0	0	3	6
KRT17	18	2	7	8	10	12
KRT6A	44	4	6	8	21	16
KRT77	16	1	3	6	8	21
HNRNPD	0	0	0	0	6	4
RPL5	0	0	0	0	6	4
SNRPB	0	1	1	1	3	2
RPS24	0	0	0	0	3	5
PCBP1	0	0	1	0	5	3
CHD4	0	0	0	0	6	5
U2AF2	0	0	1	0	4	4
RSL1D1	0	0	0	1	5	5
NEDD9	4	1	7	3	5	3
SNRNP70	0	0	1	0	3	4
FLNA	0	0	0	0	4	3
RPL36	0	0	0	0	4	3
RPL19	0	0	1	0	3	3
RPS14	0	0	0	0	5	4
ACTC1	2	0	3	3	21	26
RPL26	0	0	0	0	4	4
SNRPF	0	0	0	0	1	0
PABPN1	0	0	0	0	5	4
RPS25	0	0	1	0	5	2
TECR	0	0	0	0	4	3
PHB2	0	1	0	0	3	3
CTNNA2	0	1	1	1	6	5
SEPTIN9	0	0	0	0	5	3
RALY	0	0	0	0	2	6
PCBP2	0	0	0	0	3	1
SNRPGP15	0	0	0	0	1	1
NONO	0	0	1	0	6	5
COL11A1	0	0	0	0	1	4
SNRPD3	0	0	0	0	2	2
MCM3	0	0	0	0	4	4
BCAR3	2	0	6	4	2	1
SNRPD1	0	0	0	0	3	2
DSP	30	0	0	0	15	9
FAU	0	0	1	0	1	2
RPS28	0	0	0	0	1	2
BAG2	0	0	1	0	4	2
RPSA2	0	0	0	0	2	2
RPS27	0	0	0	0	3	1
SERPINH1	0	0	0	0	6	5
EEF1G	0	0	0	0	3	1
SEC61A1	0	0	0	0	2	2
RPL23A	0	0	0	0	2	0
YBX3	0	0	0	0	2	0
TRA2A	0	0	1	0	4	3
FBL	0	0	0	0	3	3
H2AX	0	0	1	0	4	4
FXR1	0	0	0	0	3	2
NUDT21	0	0	0	0	2	2
TARDBP	0	0	0	0	3	3
TUBB	0	0	0	0	3	4
RPN1	0	0	0	0	3	2
CALM1	0	0	0	0	2	1
STAU1	0	0	0	0	3	1
RBM39	0	0	0	0	2	3
MAP4	0	0	1	0	2	1
U2AF1	0	1	1	1	3	3
FUBP3	0	0	0	0	1	3
SRSF10	1	0	1	0	4	3
HRNR	3	1	1	1	2	0
SEPTIN2	0	0	0	0	1	2
SRSF9	0	0	0	0	2	2
RPL35	0	0	0	0	1	0
ACIN1	0	0	0	0	3	1
SNRPE	0	0	0	0	2	2
SAFB	0	0	0	0	0	1
SYNCRIP	0	0	1	0	11	7
RPS10	0	0	0	0	2	2
RTRAF	0	0	0	0	1	1
SF3B3	0	0	0	0	3	1
SERBP1	0	0	0	0	2	1
SEPTIN7	0	0	0	0	2	1
PGAM5	0	0	0	0	1	3
TOMM20	0	0	0	0	2	4
SLC25A1	0	0	0	0	3	1
CTNND1	0	0	0	0	2	2
RPS19	0	0	0	0	3	0
TMCO1	0	0	0	0	1	1
MTA2	0	0	0	0	2	1
H2AZ1	0	0	1	0	4	4
COL6A3	0	0	2	1	1	5
DYNC1H1	0	0	0	0	5	1
MGST3	0	0	0	0	2	1
HNRNPA1L3	0	0	0	0	7	3
RPN2	0	0	0	0	3	1
STOML2	0	0	0	0	1	1
C1QBP	0	0	0	0	1	1
IQGAP1	0	0	0	0	3	0
PRPF19	0	0	0	0	2	0
HNRNPA0	0	0	0	0	4	2
RPL39	1	0	0	0	0	2
TUFM	0	0	0	0	1	1
FLG2	3	0	1	0	1	2
OSTC	0	0	0	0	1	1
LARP1	0	0	0	0	2	1
MTX2	0	0	1	1	1	1
POLR2H	0	0	0	0	1	1
SEC61G	0	0	0	0	1	0
H2BC11	0	0	5	4	13	10
UPF1	0	0	0	0	1	0
LUC7L2	0	0	0	0	1	1
PAICS	0	0	0	0	1	1
SLC25A5	0	0	0	1	16	14
SNRNP200	0	0	0	0	1	2
HNRNPH2	2	3	2	2	13	15
RPF2	0	0	0	0	1	1
MOV10	0	0	0	0	1	1
MYBBP1A	0	0	0	0	1	2
MTCH2	0	0	0	0	2	2
PELP1	0	0	0	0	1	0
RRS1	0	0	0	0	1	1
TOMM22	0	0	0	0	1	1
SRRM1	0	0	0	0	1	1
DCD	1	0	3	2	0	0
AKAP8	0	0	0	0	1	1
DDX1	0	0	0	0	0	2
GJA1	0	0	0	0	0	1
MYL12B	0	0	0	0	2	1
GAPDH	0	0	0	0	0	2
DDB1	0	0	117	107	0	0
CUL4A	0	0	54	58	0	0
CUL4B	0	0	40	39	0	0
BRWD1	0	0	14	14	14	16
NEDD8	0	0	3	2	0	0
COPS7B	0	0	1	1	0	0
GPS1	0	0	1	1	0	0
ERLIN1	0	0	0	0	2	3
RPL32	0	0	0	0	2	4
ACTN4	0	0	0	0	1	0
CPSF6	0	0	0	0	0	1
LUC7L3	0	0	0	0	0	1
SPRR2E	3	0	0	0	0	0
DSG1	2	0	0	0	0	0

## Sheet: 3f
	Control vs PHIP_PT log2fc	Control vs PHIP_PT -log10(p value)
PRKDC	6.2854	4.26806
BRD4	5.04439	1.89612
RBMX	4.72792	1.87244
SF3B1	4.52356	2.2865
SF3B3	4.45943	3.10825
TOP2B	4.45943	1.55793
DDX21	4.32193	1.30619
MYBBP1A	4.08746	1.12378
ARHGEF7	3.9542	2.35174
SFPQ	3.90689	2.08182
IRF2BPL	3.80735	3.38091
DHX9	3.79008	3.71517
RBBP4	3.75489	2.8099
CHD4	3.75489	2.16641
HNRNPL	3.75489	2.8099
THRAP3	3.70044	1.31045
H4C1	3.58496	1.45833
RUVBL1	3.58496	1.21904
HNRNPK	3.4021	2.8057
EXOSC10	3.39232	1.83138
SMARCA4	3.39232	2.46021
TRRAP	3.39232	1.83138
TAF15	3.32193	1.24155
RUVBL2	3.32193	2.03534
TRIM28	3.24793	3.7201
H2BC12	3.24793	2.31999
HCFC1	3.24793	3.7201
MTA2	3.24793	1.69943
H2AC21	3.16993	1.42294
SMARCA5	3.16993	1.42294
HNRNPD	3.08746	3.55721
H1-5	3	0.993322
CPSF6	3	2.58402
SMARCC1	3	6.28425
H1-2	2.80735	2.38842
TMPO	2.80735	1.55297
GLYR1	2.80735	1.12017
WDR5	2.80735	1.55297
HNRNPC	2.75489	2.7032
H1-1	2.70044	1.2157
CCAR2	2.70044	3.15438
DDX23	2.70044	1.78527
GATAD2A	2.70044	1.78527
H3C1	2.70044	1.78527
TAF6	2.58496	2.15971
ACTB	2.55459	2.6584
BRD8	2.45943	2.89477
UPF1	2.45943	1.0169
HDAC1	2.32193	1.88534
EXOSC4	2.32193	1.11719
EP400	2.32193	1.11719
HP1BP3	2.32193	5.55058
RIF1	2.32193	1.11719
TAF5	2.32193	1.11719
ACTL6A	2.16993	2.57165
CHD2	2.16993	2.57165
H1-10	2.16993	1.27276
MACROH2A1	2.16993	1.27276
NSD3	2.16993	1.27276
PELP1	2.16993	1.27276
SMARCE1	2.16993	1.27276
TARDBP	2.16993	2.57165
ZBTB33	2.16993	2.57165
HRG	2	0.851449
ARID2	2	1.54519
EP300	2	5.17226
MTA1	2	1.54519
PSIP1	2	1.54519
RBPJ	2	1.54519
RRP1B	2	0.851449
ANAPC7	1.80735	0.556705
ARID3B	1.80735	0.940528
BAZ1B	1.80735	0.940528
HNRNPLL	1.80735	0.940528
KDM1A	1.80735	0.940528
MYO1C	1.80735	2.14526
TAF9	1.80735	0.940528
WDR82	1.80735	2.14526
ZMYND8	1.80735	2.14526
CTNNB1	1.58496	0.554564
CBX5	1.58496	1.10766
H2AC20	1.58496	4.63706
ARHGEF2	1.58496	0.554564
BPTF	1.58496	1.10766
CHD8	1.58496	1.10766
DNMT1	1.58496	4.63706
EXOSC3	1.58496	1.10766
INO80	1.58496	1.10766
NMNAT1	1.58496	1.10766
PARP1	1.58496	1.10766
SMARCD1	1.58496	4.63706
SMC2	1.58496	0.554564
SRPK1	1.58496	0.554564
TAF4	1.58496	1.10766
USP39	1.58496	4.63706
XPC	1.58496	0.554564
YEATS2	1.58496	4.63706
ADNP	1.32193	1.52677
DMAP1	1.32193	1.52677
EXOSC5	1.32193	1.52677
INTS6	1.32193	0.550951
KAT5	1.32193	1.52677
MBD3	1.32193	1.52677
MED1	1.32193	1.52677
NOP53	1.32193	1.52677
OGT	1.32193	1.52677
PPP2R1A	1.32193	0.550951
RANGAP1	1.32193	1.52677
RNF2	1.32193	1.52677
SMARCC2	1.32193	1.52677
TP53BP1	1.32193	1.52677
BAZ1A	1	3.71404
ACTR5	1	0.543562
ACTR8	1	0.543562
ARHGEF6	1	3.71404
ARMC8	1	3.71404
BRD7	1	0.543562
H1-3	1	3.71404
H2AZ1	1	0.543562
H2BC26	1	3.71404
HDAC3	1	0.543562
HELLS	1	0.543562
HNRNPDL	1	0.543562
LUZP1	1	3.71404
MED10	1	3.71404
MED11	1	3.71404
MED12	1	3.71404
MED14	1	3.71404
MED17	1	3.71404
MRGBP	1	3.71404
NFRKB	1	0.543562
NSD2	1	0.543562
ORC5	1	3.71404
PDS5A	1	3.71404
POLR1A	1	0.543562
PPP1R10	1	0.543562
RANBP9	1	3.71404
SMARCA1	1	0.543562
SMC3	1	0.543562
SUZ12	1	3.71404
TAF1	1	0.543562
TCP1	1	3.71404
ANKRD17	0.584963	0.520188
ARHGEF40	0.584963	0.520188
BAZ2A	0.584963	0.520188
BRD9	0.584963	0.520188
CBX3	0.584963	0.520188
CDKN2AIP	0.584963	0.520188
CHAF1A	0.584963	0.520188
CHAF1B	0.584963	0.520188
CHD3	0.584963	0.520188
DDX6	0.584963	0.520188
H1-0	0.584963	0.520188
H1-4	0.584963	0.520188
H3-7	0.584963	0.520188
H3C15	0.584963	0.520188
HIRA	0.584963	0.520188
HNRNPAB	0.584963	0.520188
ING3	0.584963	0.520188
INO80C	0.584963	0.520188
IRF2BP1	0.584963	0.520188
JMJD1C	0.584963	0.520188
KANSL3	0.584963	0.520188
LRWD1	0.584963	0.520188
MBD2	0.584963	0.520188
MEAF6	0.584963	0.520188
MED13L	0.584963	0.520188
MORF4L2	0.584963	0.520188
NFYC	0.584963	0.520188
ORC3	0.584963	0.520188
PBRM1	0.584963	0.520188
POGZ	0.584963	0.520188
PRMT5	0.584963	0.520188
RAN	0.584963	0.520188
RANBP2	0.584963	0.520188
SALL4	0.584963	0.520188
SIN3A	0.584963	0.520188
SINHCAF	0.584963	0.520188
SMARCD2	0.584963	0.520188
TAF10	0.584963	0.520188
TFPT	0.584963	0.520188
YY1	0.584963	0.520188
SLX4	0	0.305373
GMEB1	0	0.305373
ARHGAP4	0	0.305373
EHMT1	0	0.305373
ACTR6	0	0.305373
ADNP2	0	0.305373
AHCTF1	0	0.305373
ARFGEF1	0	0.305373
ARID3A	0	0.305373
ASF1A	0	0.305373
ATRX	0	0.305373
BANF1	0	0.305373
BAZ2B	0	0.305373
BCL7A	0	0.305373
BRD1	0	0.305373
CBX1	0	0.305373
CBX2	0	0.305373
CBX8	0	0.305373
CDK2AP1	0	0.305373
CENPF	0	0.305373
CSNK2A1	0	0.305373
CSNK2B	0	0.305373
DDB2	0	0.305373
DEK	0	0.305373
DNTTIP1	0	0.305373
DNTTIP2	0	0.305373
E2F3	0	0.305373
EHMT2	0	0.305373
ELL	0	0.305373
EPC1	0	0.305373
EPC2	0	0.305373
EZH2	0	0.305373
FOXC2	0	0.305373
GATAD2B	0	0.305373
HDAC2	0	0.305373
HMGA1	0	0.305373
HMGA2	0	0.305373
KAT7	0	0.305373
KDM1B	0	0.305373
KIF22	0	0.305373
MACROH2A2	0	0.305373
MAU2	0	0.305373
MBTD1	0	0.305373
MCM7	0	0.305373
MECP2	0	0.305373
MEN1	0	0.305373
MITF	0	0.305373
MORF4L1	0	0.305373
MPHOSPH8	0	0.305373
MSH6	0	0.305373
MSL1	0	0.305373
MSL2	0	0.305373
MSX1	0	0.305373
MTA3	0	0.305373
NCAPD3	0	0.305373
NIPBL	0	0.305373
ORC2	0	0.305373
PDS5B	0	0.305373
PHC2	0	0.305373
PHF14	0	0.305373
PIAS1	0	0.305373
RAD21	0	0.305373
RB1	0	0.305373
RBBP7	0	0.305373
RBMX2	0	0.305373
RCC1	0	0.305373
RNF214	0	0.305373
RSF1	0	0.305373
SMAD9	0	0.305373
SRCAP	0	0.305373
SSRP1	0	0.305373
SUPT16H	0	0.305373
TADA1	0	0.305373
TASOR	0	0.305373
TEAD1	0	0.305373
TFAP2A	0	0.305373
TFDP1	0	0.305373
TP53	0	0.305373
UHRF1	0	0.305373
VPS72	0	0.305373
VRK1	0	0.305373
WAPL	0	0.305373
WDR76	0	0.305373
XRCC1	0	0.305373
YEATS4	0	0.305373
ARGLU1	-0.584963	0.358961
HRNR	-1.58496	0.865995

## Sheet: 6b
Day	SJATRT041800	SJATRT059003	SJMB016874
5	0.620339	0.86747	0.974194
9	0.404332	0.586765	0.983657
12	0.325203	0.359596	0.954035
16	0.258389	0.158809	0.934292
19	0.228856	0.11745	0.913956
23	0.290984	0.0788382	0.885228

## Sheet: 6d
	Days	NTG (n=9)	PHIP (n=10)
J31	44	1
J32	42	1
J33	29	1
J34	71	1
J35	37	1
J46	31	1
J47	37	1
J48	24	1
J49	24	1
J36	50		1
J37	108		1
J38	154		0
J39	64		1
J40	73		1
J41	154		0
J42	56		1
J43	37		1
J44	94		1
J45	41		1

[truncated: 31 more sheets: 6e, ext_1a, ext_1c, ext_1d, ext_1e, ext_1f, ext_1g, ext_1h, ext_1i, ext_2b, ext_2d, ext_2e, ext2h-i, ext_2j, ext_2k, ext_2l, ext_2m, ext_3a, ext_3b, ext_3c …]
